# Supplementary material for: Cross-species Analysis Reveals Evolving and Conserved Features of the Nuclear Factor κB (NF-κB) Proteins
Source: J Biol Chem. 2013 Mar 18;288(16):11546–54. doi: 10.1074/jbc.M113.451153 (PMC3630861; doi:10.1074/jbc.M113.451153)
Supplement: Supplemental Data [file supp_M113.451153_jbc.M113.451153-1.xls]

## Sheet: Arrays datasets
Sequence	p52	p50	RelA	Nvp50	log2 p52	log2 p50	log2 RelA	log2 Nvp50	Zscore p52	Zscore p50	Zscore RelA	Zscore Nvp50
GGGGAATTCCC	1.04676e+06	1322.71	5833.81	2225.08	19.9975	10.3693	12.5102	11.1196	3.41223	2.07007	4.85708	3.51503
GGGGATTCCCT	765867	450.875	2497.34	1338.81	19.5467	8.81658	11.2862	10.3867	3.17646	1.3692	3.56806	3.0149
GGGTACTCCCC	722774	156.923	576.328	1138.23	19.4632	7.29391	9.17075	10.1526	3.13276	0.681879	1.34035	2.85511
CGGGGAATCCC	717849	359.125	2493.05	1122.48	19.4533	8.48834	11.2837	10.1325	3.1276	1.22103	3.56545	2.84139
GGGGGAACCCC	838896	319.64	1374.69	1007.49	19.6781	8.3203	10.4249	9.97655	3.24519	1.14518	2.66106	2.73499
GGGAAAGCCCC	1.02127e+06	537.125	2417.34	999.94	19.9619	9.06911	11.2392	9.9657	3.39363	1.48319	3.5186	2.72758
CGGGGTTCCCC	643475	219.125	1334.31	927.972	19.2955	7.77561	10.3819	9.85794	3.04507	0.899313	2.61576	2.65404
GGGTGTTCCCC	805440	183.304	873.265	914.375	19.6194	7.51809	9.77028	9.83664	3.21448	0.783073	1.9717	2.63951
CGGGAACCCCC	588881	250.5	1055.54	860.346	19.1676	7.96867	10.0438	9.74877	2.97817	0.986457	2.25971	2.57955
GGGTTATCCCC	814618	169.082	937.959	836.95	19.6358	7.40158	9.87338	9.709	3.22303	0.73048	2.08028	2.55241
GGGAACCCCCC	633398	326.25	1211.7	775.25	19.2728	8.34983	10.2428	9.59852	3.03316	1.15851	2.46932	2.47702
AGGTTTTCCCC	754162	315.191	1847.29	738.265	19.5245	8.30008	10.8512	9.52799	3.16484	1.13605	3.10999	2.42889
GGGGTTGTCCC	599025	152.371	1007.49	713.323	19.1923	7.25144	9.97655	9.47841	2.99106	0.66271	2.18892	2.39506
GGAAATCCCCT	817774	551.355	2604.2	692.016	19.6413	9.10684	11.3466	9.43466	3.22595	1.50021	3.63171	2.3652
CGGGACTCCCC	442227	190.952	837.245	683.68	18.7544	7.57707	9.70951	9.41718	2.76205	0.809692	1.9077	2.35327
GGAGTTCCCCT	481550	315.282	1475.05	673.341	18.8773	8.3005	10.5266	9.39519	2.82633	1.13624	2.76812	2.33827
GGATTCCCCCT	550490	518.125	896.732	667.176	19.0704	9.01716	9.80853	9.38192	2.9273	1.45973	2.01199	2.32921
CGGGTATCCCC	305155	204.453	833.128	654.398	18.2192	7.67562	9.70239	9.35402	2.4821	0.854181	1.90021	2.31017
CAGAATTCCCC	363483	544.318	1955.09	641.63	18.4715	9.08831	10.933	9.3256	2.61408	1.49185	3.19615	2.29078
AAAAATTCCCC	589570	490	2062.11	630.708	19.1693	8.93664	11.0099	9.30083	2.97905	1.42339	3.27712	2.27387
GGGGGTGCCCC	735970	192.09	621.334	629.75	19.4893	7.58564	9.27923	9.29864	3.14642	0.813564	1.45458	2.27238
GAGGATTCCCC	389985	297.703	890.761	629.625	18.5731	8.21773	9.79889	9.29835	2.66719	1.09888	2.00184	2.27218
GGGGACACCCC	483275	150.834	423.82	614.258	18.8825	7.23682	8.72731	9.2627	2.82903	0.656108	0.873371	2.24785
AAATTTCCCCC	488987	709.625	1685.77	599.754	18.8994	9.47091	10.7192	9.22823	2.8379	1.66455	2.97098	2.22433
AGGGGACTCCC	542399	232.75	668.335	584.393	19.049	7.86264	9.38443	9.19079	2.91612	0.938597	1.56537	2.19879
AGAATTTCCCC	373712	370.66	1826.55	562.013	18.5116	8.53395	10.8349	9.13446	2.63503	1.24162	3.09284	2.16034
CGGGATGCCCC	222572	132.502	593.977	560.507	17.7639	7.04987	9.21426	9.13059	2.24397	0.571722	1.38617	2.1577
AAAAATCCCCT	774117	645.625	1063.57	558.318	19.5622	9.33455	10.0547	9.12494	3.18455	1.603	2.27121	2.15385
GGGATGCCCCT	380185	181.905	466.765	553.811	18.5363	7.50704	8.86655	9.11325	2.64798	0.778085	1.02001	2.14587
GGGGGCCTCCC	278029	129.447	290.684	550.313	18.0849	7.01622	8.18331	9.10411	2.41185	0.556532	0.300496	2.13963
GGGGTCGCCCC	427151	113.746	333.247	542.612	18.7044	6.82967	8.38045	9.08378	2.73588	0.472325	0.5081	2.12576
AAGATTTCCCC	270972	534.38	1053.41	541.928	18.0478	9.06172	10.0409	9.08196	2.39245	1.47985	2.25664	2.12451
CGGAATCCCCT	268769	643.125	992.932	538.555	18.036	9.32896	9.95555	9.07295	2.38629	1.60048	2.16681	2.11837
CGGTTTTTCCC	388268	231.584	2737.68	531.187	18.5667	7.85539	11.4187	9.05308	2.66386	0.935326	3.70766	2.10481
GGGATAGTCCC	562157	163.151	933.56	530.461	19.1006	7.35006	9.8666	9.0511	2.94312	0.707227	2.07313	2.10346
CAAATTCCCCC	373334	679.684	1094.17	525.574	18.5101	9.40872	10.0956	9.03775	2.63426	1.63648	2.31431	2.09435
CGGTATCCCCC	177074	311.087	418.759	513.118	17.434	8.28117	8.70998	9.00315	2.07141	1.12752	0.85512	2.07073
CGAAATCCCCC	231205	682.829	728.028	492.858	17.8188	9.41538	9.50785	8.94503	2.27268	1.63949	1.69534	2.03107
AGGTGATTCCC	638355	161.5	619.508	485.105	19.284	7.33539	9.27498	8.92215	3.03904	0.700603	1.45011	2.01546
GGAGATTCCCC	315988	312.231	1647.57	483.194	18.2695	8.28647	10.6861	8.91646	2.50842	1.12991	2.93616	2.01158
GGGTATATCCC	284775	80.1678	523.089	479.896	18.1195	6.32495	9.03091	8.90658	2.42994	0.244501	1.19309	2.00484
AGAATCCCCCC	198809	671.187	479.926	473.264	17.601	9.39057	8.90667	8.8865	2.15877	1.62829	1.06225	1.99114
CGGTGCTTCCC	420896	130.544	406.248	465.177	18.6831	7.02839	8.66622	8.86164	2.72475	0.562026	0.809038	1.97417
GAAAACCCCCT	432937	642.875	796.379	461.884	18.7238	9.32839	9.63731	8.85139	2.74603	1.60022	1.83168	1.96717
GGATTTTCCCC	434980	328.029	2894.37	458.601	18.7306	8.35768	11.499	8.8411	2.74958	1.16205	3.79221	1.96015
GGGATTCTCCC	491847	170.718	1067.73	449.125	18.9078	7.41547	10.0603	8.81097	2.8423	0.736751	2.27715	1.93959
AAGTTTCCCCT	278976	785.315	759.171	446.77	18.0898	9.61713	9.56828	8.80339	2.41441	1.73055	1.75898	1.93442
CAAGTTCCCCT	203942	519.661	372.524	436.513	17.6378	9.02143	8.54119	8.76988	2.17801	1.46166	0.677374	1.91155
AGGTATTTCCC	432283	192.875	1592.31	434.933	18.7216	7.59152	10.6369	8.76465	2.74489	0.816218	2.88433	1.90798
CGATTTCCCCT	212164	702.527	742.893	434.151	17.6948	9.45641	9.53701	8.76205	2.20783	1.65801	1.72605	1.90621
AGAAAGTCCCC	190777	455.817	851.096	431.334	17.5415	8.83231	9.73318	8.75266	2.12766	1.3763	1.93263	1.8998
CGAAACCCCCT	162008	736.244	332.231	422.466	17.3057	9.52404	8.37604	8.72269	2.00431	1.68854	0.503464	1.87935
CGGTAGTCCCC	84512	360.41	372.573	420.996	16.3669	8.49349	8.54138	8.71766	1.51326	1.22336	0.677575	1.87592
CGGGTATTCCT	73172.2	168.88	736.838	415.428	16.159	7.39985	9.5252	8.69845	1.40454	0.7297	1.71362	1.86281
AGATATTCCCC	209310	411.963	782.285	415.363	17.6753	8.68637	9.61155	8.69823	2.19761	1.31042	1.80455	1.86266
GGGTTACTCCC	63230	80.75	330.835	407.947	15.9483	6.33539	8.36997	8.67224	1.29434	0.249214	0.497064	1.84492
AAAGTCCCCCT	133748	634.182	428.18	401.951	17.0292	9.30875	8.74207	8.65088	1.85966	1.59136	0.888921	1.83034
CAGGGGATCCC	102401	266.055	678.426	397.572	16.6439	8.05558	9.40605	8.63507	1.65814	1.02569	1.58814	1.81956
AGGAAGCCCCC	63863	315.977	293.933	397.312	15.9627	8.30367	8.19934	8.63413	1.30186	1.13768	0.317383	1.81892
GGGTAGGCCCC	78082.7	89.1458	185.811	395.18	16.2527	6.47809	7.53769	8.62637	1.45355	0.313629	-0.379386	1.81362
AAGGGAATCCC	236768	205.327	905.227	394.974	17.8531	7.68178	9.82214	8.62561	2.29063	0.856958	2.02631	1.8131
CAATTCCCCCC	147764	703.64	488.742	393.355	17.1729	9.45869	8.93293	8.61969	1.93486	1.65904	1.08991	1.80906
GAAGAATCCCC	205739	441.558	495.334	393.061	17.6505	8.78646	8.95226	8.61861	2.18463	1.3556	1.11026	1.80833
AAGAATCCCCC	276249	614.375	546.365	388.334	18.0756	9.26298	9.09372	8.60115	2.407	1.57069	1.25923	1.79641
AGGAAAGTCCC	329109	249.5	1686.31	384.606	18.3282	7.9629	10.7197	8.58724	2.53912	0.983852	2.97146	1.78692
GGATAATCCCC	221533	382.332	787.498	383.338	17.7572	8.57868	9.62113	8.58247	2.24044	1.26181	1.81464	1.78367
CAAAAAGTCCC	267683	350.147	1073.98	381.748	18.0302	8.45182	10.0687	8.57647	2.38323	1.20455	2.28601	1.77957
CAAAAATCCCC	392603	452.66	1334.59	378.875	18.5827	8.82228	10.3822	8.56558	2.67224	1.37177	2.61608	1.77214
AGGGGATCCCT	186511	304.972	791.323	377.5	17.5089	8.25253	9.62812	8.56033	2.11059	1.11459	1.822	1.76856
AGGGATCTCCC	172186	137.375	475.948	376.342	17.3936	7.10198	8.89466	8.5559	2.05029	0.595242	1.04961	1.76553
GAGAGTTCCCC	109079	279.448	687.222	369.505	16.735	8.12644	9.42463	8.52945	1.70582	1.05767	1.60771	1.74748
GAGAAACCCCC	197440	478.383	581.298	368.254	17.5911	8.90202	9.18313	8.52456	2.15356	1.40776	1.35339	1.74414
AAAAAGCCCCC	227706	407.652	532.323	367.752	17.7968	8.67119	9.05616	8.52259	2.26118	1.30357	1.21968	1.7428
GGGGGGCCCCT	104663	254	317.483	360.69	16.6754	7.98868	8.31054	8.49462	1.67463	0.995493	0.434479	1.72371
GGAGAACCCCC	115773	261.446	429.026	357.971	16.8209	8.03037	8.74492	8.4837	1.75076	1.01431	0.89192	1.71626
CGGAAAACCCC	342510	342.723	2712.4	357.726	18.3858	8.4209	11.4054	8.48271	2.56924	1.19059	3.69356	1.71559
CGGGTAGTCCC	102512	231.975	538.692	353.104	16.6454	7.85783	9.07332	8.46395	1.65896	0.936425	1.23775	1.70278
CAGGGATCCCC	37383.7	233.376	450.886	350.974	15.1901	7.86651	8.81662	8.45522	0.897769	0.940345	0.967424	1.69683
AAGAACCCCCT	133606	553.96	212.514	344.952	17.0276	9.11364	7.73142	8.43025	1.85886	1.50329	-0.175379	1.67979
GGGTTCGTCCC	93368.1	79.4055	275.67	341.959	16.5106	6.31117	8.1068	8.41768	1.58846	0.23828	0.219927	1.67121
GGAATGCCCCC	123228	263.738	1502.05	340.595	16.911	8.04296	10.5527	8.41191	1.79784	1.01999	2.79567	1.66728
GGGAAGACCCT	101981	96.5077	423.258	335.764	16.6379	6.59257	8.72539	8.3913	1.65504	0.365303	0.871357	1.65321
GGGGTCTCCCT	72542.1	168.132	320.182	334.093	16.1465	7.39345	8.32275	8.38411	1.39801	0.726812	0.447337	1.6483
AAAATACCCCT	144770	482.107	464.04	331.597	17.1434	8.91321	8.85811	8.37329	1.91942	1.41281	1.01111	1.64092
GGAAACTCCCC	163664	291.112	1995.19	331.028	17.3204	8.18543	10.9623	8.37081	2.01198	1.0843	3.22701	1.63923
CAAGGTTCCCC	63083.7	323.643	341.113	327.585	15.945	8.33826	8.4141	8.35573	1.29259	1.15329	0.543545	1.62893
GGAGGATCCCC	54924	268.138	305.068	325.304	15.7451	8.06683	8.25299	8.34565	1.18807	1.03077	0.373874	1.62205
AGGTAAACCCC	199389	166.948	515.876	324.637	17.6052	7.38325	9.01088	8.34268	2.16097	0.722208	1.172	1.62003
GAAGTTTCCCC	160243	441.065	1041.32	323.625	17.2899	8.78485	10.0242	8.33818	1.99604	1.35487	2.2391	1.61696
CGGAAATTCCC	326970	281.059	3838.83	322.818	18.3188	8.13473	11.9065	8.33458	2.5342	1.06142	4.22126	1.6145
GAAAAGTCCCT	311403	447.625	612.139	321.562	18.2484	8.80615	9.25772	8.32895	2.49739	1.36449	1.43193	1.61066
AAATAACCCCC	94564.2	466.339	294.688	316.456	16.529	8.86523	8.20304	8.30586	1.59806	1.39116	0.321281	1.5949
AGAAATACCCT	66312.3	391.852	343.516	312.645	16.017	8.61417	8.42424	8.28838	1.33026	1.27783	0.554213	1.58298
AGGATTTCCCT	203927	363.614	885.553	311.671	17.6377	8.50626	9.79043	8.28388	2.17795	1.22912	1.99293	1.5799
CAGATCCCCCT	73768.9	638.4	228.251	311.647	16.1707	9.31832	7.83448	8.28377	1.41066	1.59568	-0.066848	1.57983
GGGGTGATCCC	93421.7	102.078	280.844	310.659	16.5115	6.67352	8.13363	8.27919	1.58889	0.401843	0.248179	1.5767
GGGTAAGTCCT	74154.6	70.5072	553.25	308.458	16.1782	6.1397	9.11179	8.26893	1.4146	0.160881	1.27826	1.5697
AGAAGTCCCCC	92609.8	476.257	421.013	305.689	16.4989	8.8956	8.71772	8.25592	1.5823	1.40486	0.863276	1.56082
GGGTGTGTCCC	70679.4	91.625	341.93	300.457	16.109	6.51767	8.41756	8.23102	1.37838	0.331492	0.54718	1.54383
CAAAAACCCCT	386694	527.16	475.082	298.814	18.5608	9.0421	8.89203	8.2231	2.66079	1.47099	1.04684	1.53843
CGGTACATCCC	107262	93.125	383.528	297.873	16.7108	6.5411	8.58319	8.21855	1.69314	0.342067	0.721601	1.53532
GGGGGCGCCCT	105781	226.807	458.192	297.504	16.6907	7.82532	8.83981	8.21677	1.68265	0.921753	0.991844	1.53411
CGGTAACTCCC	44827.9	137.99	484.781	296.542	15.4521	7.10842	8.92119	8.21209	1.0348	0.598152	1.07755	1.53092
GGGTAACCCCT	154195	163.75	536.423	296	17.2344	7.35535	9.06723	8.20945	1.96701	0.709613	1.23133	1.52912
GGATACCCCCC	57296.6	365.792	361.78	289.054	15.8062	8.51488	8.49897	8.1752	1.21998	1.23301	0.632915	1.50574
GGGTGGCCCCC	32656.8	123.75	147.208	286.919	14.9951	6.95128	7.20172	8.1645	0.795759	0.527222	-0.733194	1.49844
CAAAGTCCCCT	104878	526.876	266.594	283.966	16.6784	9.04132	8.0585	8.14957	1.67618	1.47064	0.169064	1.48825
AAGTTATCCCC	35750.5	289.719	335.038	282.114	15.1257	8.17851	8.38818	8.14013	0.86406	1.08118	0.516246	1.48181
GAGATATCCCC	52773.2	306.707	289.482	279.69	15.6875	8.26072	8.17733	8.12769	1.15793	1.11829	0.2942	1.47332
AGAAAAGCCCC	175915	232.578	501.525	279.483	17.4245	7.86157	8.97018	8.12662	2.06645	0.938114	1.12913	1.47259
AGGATCTCCCC	41064.4	264.893	352.623	275.51	15.3256	8.04926	8.46198	8.10596	0.968629	1.02284	0.593964	1.45849
GGGTACCTCCC	46528.4	100.227	198.872	275.5	15.5058	6.64713	7.6357	8.10591	1.06289	0.38993	-0.276176	1.45846
CGGGTTATCCC	83338	80.5	660.375	275.206	16.3467	6.33092	9.36714	8.10437	1.5027	0.247194	1.54717	1.45741
CGGGGGGTCCC	173087	246.2	320.349	271.125	17.4011	7.94368	8.3235	8.08281	2.05422	0.97518	0.448131	1.4427
GAAAAAACCCC	426708	341.435	1061.57	270.492	18.7029	8.41547	10.052	8.07944	2.7351	1.18814	2.26836	1.4404
GAATATCCCCC	109947	434.941	408.366	268.934	16.7464	8.76468	8.67372	8.07111	1.71179	1.34577	0.816939	1.43471
GAGAACTCCCC	46100	324.336	384.349	268.081	15.4925	8.34135	8.58627	8.06653	1.05591	1.15468	0.724853	1.43158
CAAGAACCCCC	56874.2	394.692	203.08	267.933	15.7955	8.62458	7.6659	8.06573	1.2144	1.28253	-0.244368	1.43104
CAGGATCCCCT	63689.8	433.307	193.523	267.491	15.9588	8.75925	7.59636	8.06335	1.29981	1.34332	-0.317602	1.42941
GGAATTACCCC	117733	241.063	1618.59	264.375	16.8452	7.91327	10.6605	8.04644	1.76342	0.961451	2.90919	1.41788
GGATGTCCCCC	53286.5	300.552	403.588	259.583	15.7015	8.23147	8.65674	8.02005	1.16523	1.10508	0.799058	1.39987
AAGGACTCCCC	21867.1	176.358	398.494	259.196	14.4165	7.46236	8.63841	8.0179	0.493118	0.757916	0.779759	1.3984
AAATGCCCCCC	40429.9	371.192	333.186	259.181	15.3031	8.53602	8.38018	8.01781	0.956879	1.24256	0.507822	1.39834
CGAAGATCCCC	46153.8	249.074	236.31	258.668	15.4942	7.96043	7.88453	8.01496	1.05679	0.982739	-0.014134	1.39639
GGGATGGCCCC	94565.1	88.625	218.276	258.58	16.529	6.46964	7.77001	8.01446	1.59807	0.309813	-0.13474	1.39606
CGGGGCACCCC	56343.1	90.5	293.066	257.392	15.782	6.49985	8.19508	8.00782	1.20732	0.323447	0.312898	1.39152
AGGATACCCCC	42337	314.75	313.813	253.348	15.3696	8.29806	8.29376	7.98498	0.99166	1.13514	0.416814	1.37593
CAAATTACCCT	32908.5	277.088	310.823	251.714	15.0062	8.1142	8.27995	7.97564	0.801555	1.05215	0.402268	1.36956
GAGAATTCCCT	184846	462.886	786.478	250.567	17.496	8.85451	9.61926	7.96905	2.10382	1.38632	1.81267	1.36507
GGGAAGCTCCC	85429.6	77.1256	608.671	250.5	16.3824	6.26914	9.24952	7.96867	1.52141	0.219308	1.4233	1.3648
CGGTTCCCCCC	91339	571.854	301.622	248.505	16.4789	9.1595	8.2366	7.95713	1.57188	1.52399	0.356614	1.35693
GAAATAGTCCC	64710.5	325.25	413.186	245.252	15.9817	8.34541	8.69065	7.93812	1.3118	1.15651	0.834765	1.34396
AAGTGTTCCCC	38902.3	224.806	423.472	243.185	15.2476	7.81254	8.72612	7.92591	0.927814	0.915983	0.872123	1.33563
GAGAAAGTCCC	143500	317.492	870.425	242.75	17.1307	8.31057	9.76558	7.92333	1.91277	1.14079	1.96675	1.33386
AGATACCCCCT	54801.8	498.115	255.209	241.281	15.7419	8.96034	7.99554	7.91457	1.18639	1.43409	0.102761	1.32789
AGAGGTTCCCC	65951.8	282.598	318.483	235	16.0091	8.14261	8.31507	7.87652	1.32614	1.06497	0.439257	1.30192
AGGGAGTTCCT	50211.3	205.158	389.258	233.401	15.6157	7.68059	8.60458	7.86667	1.12038	0.856422	0.744135	1.2952
GAATTGTCCCC	67528.8	452.25	468.412	232.969	16.0432	8.82098	8.87163	7.86399	1.34397	1.37118	1.02536	1.29337
GAGAAGCCCCT	60640.4	340.794	185.208	231.592	15.888	8.41276	7.53301	7.85544	1.26278	1.18691	-0.384321	1.28754
AGGGGAGTCCT	99434.2	241.25	375.848	230.125	16.6015	7.91439	8.554	7.84627	1.63595	0.961955	0.690871	1.28128
GGATAGTCCCT	91575.4	336.369	461.189	228.756	16.4827	8.3939	8.84921	7.83766	1.57383	1.1784	1.00175	1.27541
CAGAATACCCT	23452.6	308.155	238.518	228.126	14.5175	8.26751	7.89796	7.83369	0.545936	1.12135	0	1.27269
GAGTATTTCCC	45707	227.875	1043.06	227.872	15.4801	7.8321	10.0266	7.83208	1.04945	0.924812	2.24163	1.27159
AAGAAATTCCC	99477.3	343.5	1624.49	227.358	16.6021	8.42417	10.6658	7.82882	1.63628	1.19206	2.91473	1.26937
AGATTACCCCC	39313.5	340.093	304.627	226.215	15.2627	8.40979	8.2509	7.82155	0.935748	1.18557	0.371677	1.26441
AAATTGTCCCT	145405	491.333	412.791	225.741	17.1497	8.94056	8.68927	7.81852	1.92272	1.42516	0.833313	1.26235
GAGAATACCCC	38186.2	317.863	450.018	224.325	15.2208	8.31226	8.81384	7.80945	0.913795	1.14155	0.964495	1.25615
CAGGAAACCCC	70567	265.798	1132.7	221.5	16.1067	8.05418	10.1456	7.79116	1.37718	1.02506	2.36689	1.24367
AAGGGTTTCCC	64284.9	153.673	998.443	219.764	15.9722	7.26372	9.96354	7.77981	1.30682	0.668252	2.17522	1.23593
CGGTGGATCCC	246982	105	247.612	219.625	17.914	6.71425	7.95194	7.7789	2.3225	0.420225	0.0568452	1.23531
CAGAAGTCCCT	96741.1	562.175	325.148	219.324	16.5618	9.13488	8.34495	7.77692	1.61524	1.51287	0.470721	1.23396
AGAGATCCCCC	61807	409.055	223.116	217.5	15.9155	8.67615	7.80165	7.76487	1.27716	1.30581	-0.101418	1.22573
CAAGAGTCCCC	43471.1	408.652	323.895	216.625	15.4078	8.67473	8.33938	7.75906	1.01161	1.30517	0.464854	1.22176
CAATTATCCCC	45012.1	307.855	310.36	214.125	15.458	8.26611	8.2778	7.74231	1.03789	1.12072	0.400004	1.21034
AAGGTCCCCCC	34833.5	306.5	225.222	206.312	15.0882	8.25974	7.8152	7.68869	0.844452	1.11785	-0.0871466	1.17374
GAGTATCCCCT	60500.9	382.746	244.488	206.25	15.8847	8.58024	7.93362	7.68825	1.26105	1.26252	0.0375566	1.17345
AAAGAATTCCC	68662.3	289.061	1062.54	204.141	16.0672	8.17523	10.0533	7.67342	1.35653	1.0797	2.26975	1.16333
GAATTTACCCT	34588.2	249.558	448.462	203.821	15.078	7.96323	8.80884	7.67116	0.839118	0.984003	0.959233	1.16179
AAGGGACCCCC	38846.6	241.875	168.389	203.762	15.2455	7.91812	7.39565	7.67074	0.926733	0.96364	-0.528966	1.1615
CGGGGGTCCCT	41966.9	317.978	239.534	203.338	15.357	8.31279	7.90409	7.66774	0.985032	1.14179	0.00645527	1.15945
GAAAGACCCCC	30895.1	249.931	199.769	202.503	14.9151	7.96539	7.64219	7.6618	0.753914	0.984977	-0.26934	1.1554
AAAATAACCCC	60348.1	285.473	358.001	198.357	15.881	8.15721	8.48382	7.63196	1.25914	1.07156	0.616959	1.13503
GAGATTACCCT	20934.4	188.5	239.539	198	14.3536	7.55842	7.90412	7.62935	0.460226	0.801276	0.00648881	1.13326
GAGGTCCCCCT	40301.8	316.706	351.339	194.801	15.2986	8.307	8.45672	7.60586	0.954483	1.13918	0.588424	1.11722
CGAGTCCCCCT	49438.9	523.957	231.677	192.041	15.5934	9.03331	7.85597	7.58527	1.10868	1.46702	-0.0442135	1.10317
CAGTAATTCCC	33022.1	236.019	1000.25	191.794	15.0111	7.88276	9.96614	7.58342	0.804154	0.94768	2.17796	1.10191
GGGGTACTCCT	30969.2	137.243	436.142	191.669	14.9185	7.10059	8.76865	7.58247	0.755722	0.594615	0.916911	1.10126
AGGTAATTCCT	51926.8	142.786	626.75	189.229	15.6642	7.15771	9.29175	7.56399	1.14573	0.6204	1.46777	1.08865
GAGTTCTCCCC	30026.5	260.494	335.625	188.174	14.8739	8.02511	8.39071	7.55592	0.732395	1.01193	0.518906	1.08315
AAGGTACTCCC	30130.6	177	210.475	187.891	14.8789	7.46761	7.7175	7.55375	0.735008	0.760283	-0.190032	1.08167
CAAATTTTCCC	80202	336.769	1570.41	187.547	16.2914	8.39562	10.6169	7.55111	1.47376	1.17918	2.86328	1.07986
GGGGTAACCCT	43845.8	93.1924	538.643	185.788	15.4201	6.54214	9.07318	7.53752	1.01808	0.342538	1.23761	1.07059
GGGTAGTTCCT	23304.4	117.786	389.841	183.509	14.5083	6.88002	8.60674	7.51971	0.541152	0.495053	0.746408	1.05843
GAAGTACCCCC	33495.7	374.643	256.325	183.092	15.0317	8.54937	8.00183	7.51642	0.8149	1.24858	0.109387	1.05619
CGGGGACCCCT	26523.8	167.401	232.191	182.206	14.695	7.38717	7.85917	7.50942	0.638797	0.723975	-0.0408488	1.05142
AAATTTTTCCC	53947.1	350.272	1864.05	182.021	15.7193	8.45233	10.8642	7.50796	1.17453	1.20478	3.12371	1.05042
GAGGAGCCCCC	18517.8	272.514	128.562	180.106	14.1766	8.09019	7.00633	7.4927	0.367666	1.04131	-0.938956	1.04001
CGAGTTTCCCT	53749.6	309.5	503.813	179.967	15.714	8.2738	8.97674	7.49159	1.17176	1.12419	1.13605	1.03924
CGGTACTCCCT	29071.1	199.067	319.682	177.69	14.8273	7.63711	8.3205	7.47321	0.707996	0.836795	0.444967	1.02671
AAAGTCTCCCC	23873.7	193.331	303.716	174.157	14.5431	7.59493	8.24658	7.44424	0.559366	0.817757	0.367127	1.00694
CGGGGCATCCT	22530.8	76.2309	176.462	174.008	14.4596	6.2523	7.46321	7.44301	0.515678	0.211709	-0.457819	1.00609
GGAAATGTCCC	51610.5	220.125	851.136	173.979	15.6554	7.78218	9.73325	7.44277	1.14112	0.902279	1.9327	1.00593
GAATAAGTCCC	41332.5	311.908	345.483	172.817	15.335	8.28498	8.43247	7.4331	0.973539	1.12924	0.562885	0.999334
CAGGGTCCCCC	20669.5	211.511	180.872	171.891	14.3352	7.72459	7.49882	7.42535	0.450616	0.876283	-0.420318	0.994043
AAAGTTACCCT	18721.1	152.49	210.746	171.228	14.1924	7.25257	7.71936	7.41977	0.375906	0.663218	-0.188076	0.990236
GGGTGTTTCCT	46317.8	133.14	607.349	169.375	15.4993	7.0568	9.24638	7.40407	1.05947	0.57485	1.42	0.979524
GGAGTCTCCCC	19566.3	124.5	516.41	168.36	14.2561	6.96	9.01237	7.39541	0.409227	0.531157	1.17357	0.973611
AAGGGGGCCCC	32243	168.335	233.519	168.142	14.9767	7.39519	7.8674	7.39354	0.786137	0.727597	-0.0321806	0.972336
CAGGGGACCCT	24644.4	116.375	133.078	168.068	14.589	6.86264	7.05613	7.3929	0.58334	0.487207	-0.886508	0.971902
CAGTTACCCCC	26513.2	300.88	306.042	164.489	14.6944	8.23304	8.25758	7.36185	0.638497	1.10579	0.378717	0.950711
AGGTGTCCCCC	40900.9	331.754	287.924	164	15.3198	8.37397	8.16955	7.35755	0.965618	1.16941	0.286005	0.947778
AGGGGGGCCCT	42287.4	191.5	228.605	163.762	15.3679	7.5812	7.83671	7.35546	0.990774	0.811559	-0.0644914	0.946349
CGAATACCCCT	35542.5	313.397	262.745	163.433	15.1173	8.29185	8.03752	7.35256	0.859656	1.13234	0.146974	0.944369
CAGTACCCCCC	30043.7	319.947	231.556	162.005	14.8748	8.32169	7.85521	7.33989	0.732827	1.14581	-0.0450097	0.935725
CGATAATTCCC	30246.9	236.059	913.54	161.853	14.8845	7.883	9.83532	7.33854	0.737913	0.94779	2.0402	0.934806
AAGTAGTCCCC	43007.1	352.819	285.879	161.203	15.3923	8.46278	8.15926	7.33273	1.00351	1.2095	0.275175	0.93084
CAAGATTCCCT	41396.4	313.531	337.416	160.755	15.3372	8.29246	8.39838	7.32872	0.974705	1.13262	0.52699	0.928102
GAATACTCCCC	22111.5	230.739	311.063	159.689	14.4325	7.85012	8.28107	7.31912	0.501504	0.932945	0.403444	0.921552
CAAAGTACCCC	22337.8	197	262.2	156.418	14.4472	7.62205	8.03453	7.28926	0.509188	0.829999	0.143819	0.901174
CGGTGGTTCCT	45610.6	169.25	250.488	155.864	15.4771	7.40301	7.9686	7.28414	1.04786	0.731127	0.0743936	0.897683
CGGGACCCCCT	35322.2	347.893	193.001	155.6	15.1083	8.4425	7.59246	7.2817	0.854964	1.20034	-0.321709	0.896016
GGAAGTTTCCC	59059.4	210.914	1696.67	155.535	15.8499	7.72051	10.7285	7.28109	1.24285	0.874443	2.98077	0.895602
CAAATGCCCCT	51374.6	324.354	299.743	155.152	15.6488	8.34143	8.22758	7.27753	1.13766	1.15472	0.347121	0.893174
GAGTAGTCCCT	56213.4	440.898	299.043	153.903	15.7786	8.7843	8.22421	7.26588	1.20558	1.35463	0.343572	0.885222
CAAATCTCCCT	34264.5	367.825	254.525	153.806	15.0644	8.52288	7.99166	7.26497	0.832024	1.23662	0.0986817	0.884597
AAGATGCCCCC	20968.4	292.808	254.989	151.52	14.3559	8.19381	7.99429	7.24337	0.46145	1.08809	0.101449	0.869857
AAGGGGCTCCT	40517.7	179.369	153.638	151.443	15.3063	7.48679	7.26339	7.24263	0.958516	0.768941	-0.668249	0.869356
AGATAAGTCCC	33109.4	304.877	328.116	150.89	15.015	8.25209	8.35806	7.23735	0.806146	1.11439	0.484528	0.865754
CGAATGTCCCC	35628.9	299.379	338.359	149.645	15.1208	8.22583	8.40241	7.2254	0.861489	1.10254	0.531232	0.857596
GAAAGCTCCCC	15728.4	154.14	228.328	149.458	13.9411	7.2681	7.83497	7.22359	0.244466	0.670228	-0.0663322	0.856365
CGGAAATCCCT	63978.1	292.18	1189.34	149.429	15.9653	8.19071	10.2159	7.22331	1.30321	1.08669	2.44102	0.856172
GAATGATCCCC	23516.9	192.694	209.917	149.375	14.5214	7.59017	7.71367	7.22279	0.548002	0.815608	-0.194063	0.855819
GGGAACGCCCT	19183.6	45.3803	440.459	149.25	14.2276	5.50399	8.78286	7.22159	0.394321	-0.12607	0.931876	0.854995
GGGGAGGTCCT	60070.8	91.125	341.724	147.125	15.8744	6.50978	8.41669	7.2009	1.25566	0.327929	0.546264	0.840877
GAAGAGCCCCT	26068.3	257.063	161.083	147.057	14.67	8.00598	7.33166	7.20023	0.625725	1.0033	-0.596354	0.840424
GAATATTCCCT	63826.5	341.375	589.231	146.875	15.9619	8.41521	9.20269	7.19845	1.30142	1.18802	1.37399	0.839203
AGAAAACTCCC	37480.4	269.102	583.931	142.625	15.1939	8.07201	9.18965	7.15608	0.899718	1.03311	1.36026	0.810295
AAGTAAGTCCC	24751.9	262.416	333.77	142.556	14.5953	8.03571	8.38271	7.15539	0.586624	1.01672	0.510482	0.809821
GAGTAAGCCCC	14406.3	139.277	176.401	142.445	13.8144	7.12181	7.46272	7.15426	0.178212	0.604195	-0.458339	0.809051
GAGAGCCCCCC	19279.4	310.605	117.99	141.129	14.2348	8.27894	6.88252	7.14087	0.398079	1.12651	-1.06934	0.799915
GAAAATCTCCC	24917.7	223.99	479.218	141.052	14.6049	7.80729	8.90454	7.14008	0.591664	0.913615	1.06001	0.799377
AAAAGCACCCC	39829.4	197.892	198.27	140.869	15.2815	7.62857	7.63132	7.13821	0.945586	0.83294	-0.280787	0.798101
GAAAGTTCCCT	49839.3	324.407	460.301	140.51	15.605	8.34166	8.84643	7.13453	1.11477	1.15482	0.99882	0.795584
GGGAATCTCCT	47758.4	108.434	1292.38	139.781	15.5435	6.76068	10.3358	7.12702	1.08258	0.441184	2.56725	0.790462
AAAGGTCCCCT	35011.2	293.631	233.823	139.15	15.0955	8.19786	7.86927	7.1205	0.848292	1.08991	-0.0302077	0.786012
CAATATTTCCC	28987	269.843	1058.45	139.146	14.8231	8.07598	10.0477	7.12046	0.70581	1.0349	2.26388	0.785983
AGGAGGTCCCC	21103.8	110.519	328.932	139	14.3652	6.78815	8.36165	7.11894	0.466305	0.453586	0.488303	0.784949
AAGTATTCCCT	32561.1	201.974	385.278	138.07	14.9909	7.65802	8.58975	7.10926	0.793546	0.846237	0.728517	0.778342
AGGAGCCCCCT	25521.2	415.535	168.483	137.343	14.6394	8.69883	7.39646	7.10164	0.609721	1.31604	-0.528119	0.773146
AAAAGGTCCCC	35545.5	231.257	258.242	135.875	15.1174	7.85335	8.01258	7.08614	0.859719	0.934406	0.120709	0.762563
AAAGGAGTCCC	24185.4	232.758	261.688	134.792	14.5618	7.86268	8.03171	7.07459	0.569152	0.938618	0.140849	0.754685
GGAATATCCCT	58444.8	158.239	911.174	133.847	15.8348	7.30596	9.83158	7.06444	1.23496	0.687318	2.03626	0.747757
AAAGTGCCCCC	22596.4	291.875	296.628	133.094	14.4638	8.18921	8.21251	7.0563	0.517873	1.08601	0.331251	0.7422
AGAAAATCCCT	123871	388.543	486.873	132.125	16.9185	8.60193	8.9274	7.04576	1.80177	1.27231	1.08409	0.73501
CGAGATTTCCC	36594.5	245.946	848.637	131.937	15.1593	7.9422	9.729	7.04371	0.881667	0.974509	1.92824	0.733608
CGAATATTCCC	22823.5	160	814.614	131.864	14.4782	7.32193	9.66997	7.0429	0.525418	0.694526	1.86607	0.73306
CGATAAGCCCC	15218.4	175.762	181.235	131.661	13.8935	7.45748	7.50172	7.04069	0.219593	0.755712	-0.417267	0.73155
GGGGTGTTCCT	25774.9	92.4545	479.23	129.828	14.6537	6.53067	8.90458	7.02046	0.617186	0.337362	1.06005	0.717743
CAGAAAATCCC	54328.1	247.331	788.61	128.638	15.7294	7.9503	9.62317	7.00718	1.17984	0.978166	1.81678	0.708682
CGATTGTCCCT	54371.4	327.674	300.956	128.269	15.7306	8.35612	8.23341	7.00303	1.18044	1.16135	0.353259	0.705854
CAGGAACTCCC	13769.6	148.932	482.26	126.75	13.7492	7.21851	8.91367	6.98584	0.144102	0.647845	1.06962	0.694122
GAGTTGCCCCC	23812.9	270.948	328.745	126.729	14.5395	8.08187	8.36082	6.98561	0.557442	1.03756	0.487436	0.693962
GAGGAATCCCT	27681.4	138.158	267.861	126.216	14.7566	7.11018	8.06534	6.97975	0.671033	0.598945	0.176268	0.689964
CAAATAGCCCC	19979.8	199.842	251.574	126.125	14.2863	7.64272	7.97484	6.97871	0.425004	0.839328	0.080964	0.689256
AGGTTACCCCT	22468.5	192	219.768	125.655	14.4556	7.58496	7.77984	6.97333	0.51359	0.813257	-0.124389	0.685581
CGGTTTACCCC	30569.4	130.921	442.664	125.01	14.8998	7.03255	8.79007	6.9659	0.745917	0.563904	0.939464	0.680515
GAAGGCCCCCC	15723.8	146	92.2688	124.855	13.9407	7.18982	6.52777	6.96411	0.244246	0.634896	-1.44291	0.679289
GAGGTAGTCCC	22238.2	221.625	299.001	124.519	14.4408	7.79198	8.224	6.96022	0.505815	0.906701	0.343355	0.676639
CAGAGACCCCC	12866.4	162.719	119.302	123.551	13.6513	7.34624	6.89847	6.94897	0.0929094	0.705501	-1.05254	0.668959
AGGTTTGTCCC	33738.2	130.125	558.505	123.41	15.0421	7.02375	9.12543	6.94732	0.820345	0.559934	1.29262	0.667833
AGGGTGGTCCC	20241.4	126.459	224.821	121.923	14.305	6.98253	7.81263	6.92983	0.434822	0.541325	-0.0898511	0.655898
GGAAAGTTCCC	30187.5	170.493	1317.42	121.784	14.8817	7.41357	10.3635	6.92818	0.736431	0.735891	2.5964	0.654774
CGGGAACTCCT	14465.4	89.2561	717	121.537	13.8203	6.47988	9.48583	6.92525	0.181301	0.314434	1.67215	0.652775
CGATAGCCCCC	16371.8	229.707	165.439	120.86	13.9989	7.84365	7.37015	6.9172	0.274718	0.930025	-0.555819	0.647279
AAGGGCCCCCT	17657.9	213.906	123.665	120.181	14.108	7.74083	6.9503	6.90907	0.331784	0.883616	-0.997959	0.641732
AAAATCTTCCC	15971.4	190.138	569.59	118.548	13.9632	7.5709	9.15378	6.88932	0.256035	0.806911	1.32248	0.628257
AAGGATACCCC	14612.2	109.173	245.406	118.046	13.8349	6.77047	7.93903	6.88321	0.188919	0.445606	0.0432513	0.624085
GAGGGATTCCT	36037.5	90.125	275.343	117.416	15.1372	6.49386	8.10509	6.87548	0.870093	0.320743	0.218126	0.618812
GAAATCGCCCC	16892.6	126.965	301.727	117.25	14.0441	6.98828	8.2371	6.87344	0.298352	0.543923	0.357146	0.617422
GAATTTGTCCC	37479.4	197.703	559.396	116.673	15.1938	7.62719	9.12773	6.86632	0.899697	0.832318	1.29504	0.612563
CGGGTTACCCT	10157.5	36.6983	279.75	116.327	13.3103	5.19764	8.12799	6.86204	-0.085482	-0.264354	0.242248	0.609641
CGGATTGCCCC	22599.1	127.785	887.952	116.125	14.464	6.99757	9.79434	6.85953	0.517964	0.548116	1.99704	0.60793
CGGGAGCTCCC	13612.2	67.8536	385.699	116	13.7326	6.08435	8.59133	6.85798	0.13543	0.135898	0.730177	0.60687
CAATAGCCCCT	27771.4	333.509	162.703	115.644	14.7613	8.38158	7.3461	6.85354	0.673481	1.17284	-0.581151	0.603841
GAAGATACCCT	12479.4	143.125	164.399	114.875	13.6073	7.16113	7.36106	6.84392	0.0698619	0.621944	-0.565395	0.597275
GAGGGCTCCCC	10920.1	57.5374	188.53	114.625	13.4147	5.84643	7.55865	6.84078	-0.0308533	0.028501	-0.357314	0.59513
AAGAATGTCCC	28413.6	224	550.921	114.246	14.7943	7.80735	9.1057	6.836	0.690734	0.913643	1.27185	0.591871
CAGGTTTCCCT	56596.9	325.919	409.475	113.875	15.7884	8.34837	8.67763	6.83131	1.21071	1.15785	0.821058	0.588667
CAGTGGTCCCC	16699.8	125.813	237.004	112.509	14.0275	6.97514	7.88877	6.8139	0.289687	0.537988	-0.00967815	0.57679
GAGATACCCCT	24395.8	209.62	195.947	111.75	14.5743	7.71163	7.61432	6.80413	0.575688	0.870434	-0.298687	0.570122
GGGTGAATCCT	18516.8	59.6303	243.277	111.226	14.1765	5.89797	7.92646	6.79735	0.367623	0.0517681	0.0300121	0.565493
AGGTACGCCCC	19379.8	77.3027	233.49	110.75	14.2423	6.27245	7.86722	6.79116	0.401996	0.220802	-0.0323702	0.561273
AGGGACGTCCT	46282	123.968	343.548	110.625	15.4982	6.95382	8.42437	6.78953	1.05889	0.528366	0.554352	0.560161
GGAAGAACCCC	27512.2	142.875	359.772	109.324	14.7478	7.15861	8.49094	6.77246	0.666407	0.620806	0.624457	0.54851
CAATAACTCCC	11698.3	161.887	262.362	108.738	13.514	7.33885	8.03542	6.76471	0.0210928	0.702163	0.144756	0.543222
CAATTACCCCT	35681.4	280.947	305.874	108.5	15.1229	8.13416	8.25679	6.76155	0.8626	1.06116	0.377882	0.541066
GGAATCGTCCC	24603.6	105	420.554	107.956	14.5866	6.71425	8.71615	6.7543	0.582091	0.420225	0.86162	0.536118
AGAGGAATCCC	17728.7	73.623	326.38	107.601	14.1138	6.20209	8.35041	6.74955	0.334805	0.189041	0.476469	0.532876
GGAGGAGTCCC	24717.7	204.023	290.327	107.25	14.5933	7.67258	8.18153	6.74483	0.58558	0.852809	0.29863	0.529658
AAGATCTCCCT	22052.1	322.704	249.83	106.219	14.4286	8.33407	7.96481	6.7309	0.499475	1.1514	0.0703981	0.520151
AGAGTATTCCC	17040.8	77.7335	476.65	105.51	14.0567	6.28046	8.89679	6.72124	0.304942	0.22442	1.05185	0.513559
CGAGAAATCCC	34586.4	193.743	598.002	105.181	15.0779	7.598	9.22401	6.71673	0.839081	0.819142	1.39643	0.510477
GAAGAAATCCC	38993	210	537.68	105.095	15.2509	7.71425	9.0706	6.71554	0.929572	0.871614	1.23489	0.509671
GGATTAGCCCC	16846.6	102.601	334.495	103.568	14.0402	6.6809	8.38584	6.69443	0.296294	0.405171	0.51378	0.495263
CGGGAAGCCCT	10819.4	31.25	362.46	102.878	13.4013	4.96578	8.50168	6.68479	-0.0378426	-0.369012	0.635767	0.488683
GAGGACGTCCC	19016.2	68.7406	306.529	102.02	14.2149	6.10309	8.25988	6.67271	0.387708	0.144356	0.381133	0.480439
GAAGATGCCCC	11569.4	102.875	246.97	101.478	13.498	6.68475	7.94819	6.66503	0.0127274	0.40691	0.0529008	0.475197
GGGTTTGCCCT	16163.7	41.5	544.375	101.087	13.9805	5.37504	9.08846	6.65945	0.265067	-0.184279	1.25369	0.471394
AAGATCGTCCC	17076.3	71.2576	296.035	100.421	14.0597	6.15497	8.20962	6.64992	0.306512	0.167775	0.328209	0.46489
AAAGACGCCCC	13928.4	103	209.788	100.416	13.7657	6.6865	7.71279	6.64985	0.152757	0.407702	-0.194999	0.46484
AAGTACCTCCT	12059.8	153.975	256.574	99.8012	13.5579	7.26655	8.00323	6.64099	0.044052	0.669531	0.110865	0.458792
CGGGAGATCCT	14139.1	80.5	224.358	99.5	13.7874	6.33092	7.80966	6.63662	0.164087	0.247194	-0.0929819	0.455816
GAAGTGTCCCT	39830.3	198.094	233.631	99.4013	15.2816	7.63004	7.86809	6.63519	0.945604	0.833606	-0.0314517	0.454839
AGAATTGTCCC	36155.8	221.506	445.832	99.375	15.1419	7.7912	8.80036	6.63481	0.872565	0.90635	0.950298	0.454578
CGAGAGCCCCT	16862	171.842	140.256	99.3561	14.0415	7.42494	7.13192	6.63454	0.296983	0.741025	-0.806691	0.45439
CAGGTACCCCT	18230.4	94.75	230.767	99.0091	14.1541	6.56605	7.85029	6.62949	0.355863	0.353333	-0.050193	0.450947
CAGGGGTTCCT	31581.2	124.13	217.067	98.375	14.9468	6.95571	7.762	6.62022	0.770488	0.52922	-0.143172	0.444621
CAGAACTTCCC	14750.8	111.125	858	97.9086	13.8485	6.79604	9.74483	6.61336	0.196043	0.457146	1.94491	0.439942
GAATTATTCCC	19937.1	124.658	827.121	97.7947	14.2832	6.96183	9.69195	6.61168	0.423391	0.531982	1.88922	0.438796
GAGAGATTCCC	17503.9	149.159	628.543	97.75	14.0954	7.2207	9.29587	6.61102	0.325174	0.648834	1.47211	0.438346
CGGAGGCCCCC	10565.3	84.9776	121.997	97.6679	13.367	6.40901	6.9307	6.60981	-0.0557778	0.282445	-1.01859	0.437518
CAATGACCCCC	12372.3	93.1771	160.507	97.1916	13.5948	6.5419	7.3265	6.60276	0.0633614	0.342431	-0.601791	0.432706
AGGTGGTCCCT	26217.4	223.873	233.998	97.109	14.6782	7.80654	7.87035	6.60153	0.630029	0.913273	-0.0290691	0.431869
CGGAACGTCCC	22217.6	65.8109	512.449	95.7106	14.4394	6.04025	9.00126	6.58061	0.505115	0.115992	1.16187	0.417589
CAAAAGTTCCC	21945.2	185.272	728.534	95.625	14.4216	7.5335	9.50885	6.57932	0.495809	0.790028	1.6964	0.416708
AAGAGTACCCT	15809.9	196.523	182.196	95.125	13.9485	7.61856	7.50935	6.57175	0.24837	0.828421	-0.409232	0.411547
AAGGTGTCCCT	37250.7	191.375	231.566	94.6935	15.185	7.58026	7.85528	6.56519	0.895079	0.811134	-0.0449389	0.40707
AAAGTTGCCCC	13828.8	139.564	460.532	94.5274	13.7554	7.12478	8.84716	6.56266	0.147339	0.605535	0.999584	0.405342
AGGTGCACCCC	21833	79.0304	187.246	93.75	14.4142	6.30434	7.54879	6.55075	0.491939	0.235196	-0.367695	0.397212
CAGGTTACCCC	12733.9	72.375	284.774	93.2517	13.6364	6.17742	8.15367	6.54306	0.0850969	0.177907	0.26929	0.391966
AAGTATGCCCC	10111.4	62.9331	318.76	92.4285	13.3037	5.97575	8.31633	6.53027	-0.088918	0.0868742	0.440576	0.383236
AGGAATATCCC	22391	69.8554	873.306	92.0279	14.4506	6.1263	9.77034	6.524	0.510981	0.154832	1.97177	0.37896
AGGTAGGTCCC	17051.4	48.3937	227.87	91.7669	14.0576	5.59675	7.83207	6.5199	0.305411	-0.0842021	-0.069388	0.376164
GAGTGCCCCCT	25658.6	303.753	237.385	91.6341	14.6472	8.24675	7.89108	6.51781	0.613773	1.11198	-0.00723627	0.374738
AAAAAGGTCCC	24168	156.117	279.949	91.4146	14.5608	7.28648	8.12902	6.51435	0.568609	0.678526	0.243328	0.372377
CGGTAGCCCCT	23364.9	252.225	242.606	91.4105	14.5121	7.97857	7.92247	6.51429	0.543109	0.990926	0.0258139	0.372332
GGGTGCTCCCT	12605.2	67.8202	169.457	90.162	13.6217	6.08364	7.40477	6.49445	0.077435	0.135578	-0.519361	0.358793
CGGGTGCCCCC	18638.9	181.475	224.814	90	14.186	7.50362	7.81259	6.49185	0.372583	0.776542	-0.0898959	0.357023
CAAGGCCCCCT	15075.8	148.375	87.1646	89.5543	13.8799	7.2131	6.44567	6.48469	0.21249	0.645404	-1.52937	0.352136
CGAGATACCCC	13232.9	88	210.072	89.3493	13.6918	6.45943	7.71474	6.48138	0.114103	0.305204	-0.192937	0.349879
AGGAGTGTCCC	18374.6	62.8398	560.823	88.6079	14.1654	5.97361	9.1314	6.46936	0.361808	0.0859085	1.29891	0.341677
CAAGGAGCCCC	10916.5	79.7991	133.192	88.5335	13.4142	6.3183	7.05736	6.46815	-0.0311039	0.241499	-0.885213	0.340849
CGATGCTCCCC	9639.89	51.5	242.733	88.1115	13.2348	5.6865	7.92322	6.46126	-0.124949	-0.0436884	0.0266096	0.336145
GGGAGTGTCCT	18955.1	43.5818	440.28	87.875	14.2103	5.44565	8.78228	6.45738	0.385279	-0.152403	0.93126	0.333499
GAATGTTTCCC	17657.9	105.375	906.779	86.7485	14.108	6.71939	9.82461	6.43877	0.331784	0.422546	2.02891	0.320797
GGAATACTCCC	11005.6	77.9616	381.563	86.4316	13.426	6.28469	8.57578	6.43349	-0.0249682	0.226329	0.7138	0.317194
GAAAAGGCCCC	13123.5	123.037	181.71	86.25	13.6799	6.94295	7.5055	6.43045	0.107838	0.52346	-0.41329	0.315123
AAGAGAGCCCC	13366.9	92.712	152.481	86.0926	13.7064	6.53468	7.25248	6.42782	0.121705	0.339173	-0.679731	0.313325
GGAGACTTCCC	13275.2	55.4509	495.784	86.082	13.6965	5.79314	8.95357	6.42764	0.116514	0.00444697	1.11164	0.313204
GGAGGTACCCT	10416.9	59.1499	219.616	85.2371	13.3466	5.8863	7.77884	6.41341	-0.0664552	0.0465002	-0.125436	0.303493
GGAGGGTCCCT	23083.9	97.339	221.114	85.0368	14.4946	6.60495	7.78864	6.41002	0.53398	0.370888	-0.115114	0.301177
CAGTTTGCCCC	14619.8	117.25	684.498	84.4437	13.8356	6.87344	9.4189	6.39992	0.189311	0.492085	1.60167	0.294286
CAATTCGTCCC	23049.7	65.0171	382.392	84.1051	14.4925	6.02275	8.57891	6.39412	0.532862	0.10809	0.717097	0.290331
AGGTACATCCT	12107.1	54.743	160.387	83.875	13.5636	5.7746	7.32542	6.39017	0.0470099	-0.00392034	-0.60293	0.287634
AAAGATGTCCC	17972.5	148.598	297.618	83.6242	14.1335	7.21527	8.21732	6.38585	0.345111	0.646381	0.336311	0.284686
CAATAATCCCT	30121.2	146.11	216.646	83.4143	14.8785	7.19092	7.75919	6.38222	0.734772	0.635388	-0.146128	0.282211
CAAAACACCCC	17217.1	163.137	251.96	83.0593	14.0716	7.34994	7.97705	6.37607	0.31271	0.707171	0.0832916	0.278013
CAATATACCCC	14724.6	89.5994	236.634	83	13.8459	6.48542	7.88652	6.37504	0.194702	0.316934	-0.0120465	0.277309
AGAGTGTCCCT	33878.6	139.806	284.401	82.7117	15.0481	7.12728	8.15178	6.37002	0.823478	0.606664	0.267298	0.273883
CAGAGCTCCCC	9171	50.5016	179.441	82.5287	13.1629	5.65826	7.48737	6.36682	-0.162576	-0.0564376	-0.432379	0.271703
CAAGGATTCCC	17249.4	135.244	462.484	81.5	14.0743	7.07942	8.85326	6.34873	0.314122	0.58506	1.00601	0.259355
GAAAGTGCCCC	13080.2	84.25	335.471	81.5	13.6751	6.3966	8.39004	6.34873	0.105347	0.276845	0.518205	0.259355
AGATTCGCCCC	13463.5	70	303.582	80.8541	13.7168	6.12928	8.24594	6.33725	0.127137	0.156179	0.366455	0.251521
CGGTAAACCCT	15171.6	41.25	287.679	80.8363	13.8891	5.36632	8.16832	6.33693	0.217267	-0.188213	0.284712	0.251305
GAGGGTGTCCC	14948.2	63.5461	276.188	79.9197	13.8677	5.98973	8.10951	6.32048	0.206078	0.0931869	0.222782	0.240077
AGAAACTTCCC	20663.2	149.921	895.375	79.625	14.3348	7.22806	9.80635	6.31515	0.450386	0.652154	2.00969	0.23644
AAAAACCTCCC	9506.5	74.875	247.813	79.4512	13.2147	6.22641	7.95311	6.312	-0.135464	0.200022	0.0580785	0.234289
CAAGTTGTCCC	21187.2	141.375	364.378	79.0452	14.3709	7.14338	8.50929	6.30461	0.469284	0.613933	0.643784	0.229245
CGAAGTTCCCT	18014.7	193.829	358.325	79	14.1369	7.59864	8.48513	6.30378	0.34688	0.819432	0.618335	0.228682
CGGGTCCTCCC	9280.08	26.8805	222.275	78.875	13.1799	4.74849	7.7962	6.3015	-0.153653	-0.467096	-0.107158	0.227123
CAGAATCTCCC	10465.1	164.721	341.695	78.625	13.3533	7.36388	8.41656	6.29692	-0.0629681	0.713463	0.546135	0.223998
AAATGACCCCT	14474.8	136.899	174.536	78.3784	13.8213	7.09697	7.44738	6.29238	0.181789	0.592981	-0.474489	0.220905
AGATGGTCCCC	17892.4	108.408	203.308	78.2535	14.1271	6.76033	7.66752	6.29008	0.341738	0.441027	-0.242664	0.219336
AGGTTCATCCC	10384.3	34.625	158.404	77.875	13.3421	5.11374	7.30747	6.28309	-0.0688187	-0.302225	-0.621831	0.214562
GAGATTGCCCC	12831.8	89.75	408.49	77.25	13.6474	6.48784	8.67416	6.27146	0.0908737	0.318028	0.817401	0.206629
AAGGAACCCCT	23010.6	240.72	175.153	77.125	14.49	7.91121	7.45247	6.26913	0.53158	0.960522	-0.469132	0.205034
AGGTATACCCT	9936.75	44.5	231.877	76.9207	13.2786	5.47573	7.85722	6.2653	-0.102062	-0.138826	-0.0429018	0.202423
GAATTCACCCC	14666.5	107.664	341.515	76.3079	13.8402	6.75039	8.4158	6.25376	0.191722	0.43654	0.545334	0.194548
AGAGGAGCCCC	12121.6	86.125	163.589	75.8793	13.5653	6.42836	7.35393	6.24563	0.0479093	0.291179	-0.572897	0.189003
CAAAGGCCCCC	11982	92.25	87.2378	75.5328	13.5486	6.52748	6.44688	6.23903	0.0391713	0.335919	-1.52809	0.184497
CAAAAGACCCT	11070	87.9708	171.346	75.25	13.4344	6.45895	7.42076	6.23362	-0.0205672	0.304988	-0.502519	0.180804
AAATACGTCCC	23477.7	82.625	335.68	74.9441	14.519	6.36851	8.39094	6.22774	0.546745	0.264162	0.519153	0.176795
GAAGGGACCCC	26195.2	80.1104	139.809	74.4657	14.677	6.32392	7.12732	6.2185	0.629392	0.244035	-0.811544	0.170489
AAATGTGCCCC	14736	53.4838	367.034	74.2332	13.8471	5.74103	8.51977	6.21399	0.195289	-0.0190738	0.654819	0.167411
GGAGAAACCCT	13461.5	44.125	306.096	73.86	13.7166	5.46352	8.25784	6.20672	0.127027	-0.144337	0.378987	0.162449
AAATATCTCCC	13066.3	109	262.179	73.5345	13.6736	6.76818	8.03441	6.20035	0.104544	0.444572	0.143697	0.1581
AGGGTGCCCCT	17899.9	113.875	165.82	73.375	14.1277	6.83131	7.37348	6.19722	0.342055	0.473065	-0.552318	0.155963
GGATAAATCCC	24111	115.151	419.78	73.2826	14.5574	6.84738	8.71349	6.1954	0.56683	0.480322	0.85882	0.154722
GAGGGTTCCCT	9695.81	44.8799	178.513	73.1386	13.2431	5.488	7.47989	6.19256	-0.120585	-0.13329	-0.440258	0.152786
AAGTGGCCCCC	10964.7	79.875	157.179	72.5807	13.4206	6.31967	7.29626	6.18151	-0.0277773	0.242119	-0.633631	0.145247
AGGAATGCCCT	6907.75	27.375	522.396	72.1251	12.754	4.77479	9.029	6.17243	-0.376429	-0.455226	1.19108	0.139047
AAATTACTCCC	10296.1	75.375	320.154	72.0136	13.3298	6.23601	8.32262	6.1702	-0.0752533	0.204356	0.447208	0.137525
AAAGGAACCCC	13370.9	96.75	202.264	72.0129	13.7068	6.59619	7.6601	6.17018	0.121931	0.366936	-0.250482	0.137515
GGATATCTCCC	11888	74	264.303	71.1815	13.5372	6.20945	8.04605	6.15343	0.0332281	0.192367	0.155953	0.126083
CGGGGTCTCCT	11521.6	61.4823	236.25	71.125	13.4921	5.9421	7.88417	6.15228	0.00960657	0.0716858	-0.0145169	0.125301
AAAGACTCCCT	11536.9	166.046	190.969	71	13.494	7.37544	7.57719	6.14975	0.0106069	0.718682	-0.337788	0.12357
AAGAACACCCC	12726.6	89.568	206.392	70.9182	13.6356	6.48491	7.68925	6.14808	0.0846662	0.316706	-0.219788	0.122435
GAGGGCATCCC	8105.39	16.5	302.099	70.625	12.9847	4.04439	8.23888	6.14211	-0.255781	-0.784918	0.359015	0.118356
AAAAGCGTCCC	19591.6	84.9008	243.375	69.1214	14.2579	6.40771	7.92704	6.11106	0.410201	0.281856	0.030625	0.0971691
GAGAAAACCCT	23855.2	117.818	359.846	68.625	14.542	6.88041	8.49124	6.10066	0.558779	0.495231	0.62477	0.090074
AAGGTTATCCC	11698.6	52.3605	235.74	68.471	13.514	5.71041	7.88105	6.09742	0.0211062	-0.0328973	-0.0177997	0.0878621
CAGTTCTCCCT	26907.1	291	331.586	68.375	14.7157	8.18488	8.37324	6.0954	0.649625	1.08405	0.500512	0.0864809
CAAGGGTCCCT	16060.7	92.449	177.773	68.275	13.9712	6.53059	7.47389	6.09328	0.260243	0.337323	-0.446575	0.0850394
CAGTGAGTCCC	17107.2	123.416	261.521	68.25	14.0623	6.94739	8.03078	6.09276	0.307878	0.525462	0.139879	0.0846795
GGAGGCGCCCC	10198.8	47.7217	201.092	68.2136	13.3161	5.57657	7.65171	6.09199	-0.0824238	-0.0933083	-0.259312	0.0841544
CAGAGTGTCCC	14080.9	56.8892	435.875	68.0936	13.7814	5.83008	8.76777	6.08945	0.160971	0.021123	0.915983	0.0824214
AAATACACCCC	12205.9	81.0421	236.776	67.9649	13.5753	6.3406	7.88738	6.08672	0.0531442	0.251565	-0.0111407	0.0805582
AGAAGGCCCCT	12025.9	103.75	145.059	67.9347	13.5539	6.69697	7.1805	6.08608	0.0419294	0.412426	-0.75554	0.0801212
CGGTGAGCCCC	10810.4	61.4631	170.761	67.75	13.4001	5.94165	7.41584	6.08215	-0.0384736	0.0714831	-0.507707	0.0774405
AGGAGCGCCCC	11650.6	38.7416	205.389	67.3188	13.5081	5.27581	7.68222	6.07294	0.0180083	-0.229068	-0.22719	0.0711545
CGGTGTCTCCC	16560.2	54.8321	222.189	67.25	14.0154	5.77695	7.79564	6.07146	0.283356	-0.0028606	-0.107741	0.0701479
CAGGTGCTCCT	12337	50.9602	127.382	66.7904	13.5907	5.6713	6.99301	6.06157	0.0612023	-0.0505508	-0.952975	0.0633967
CGGTGTACCCT	12160	53.25	197.5	66.5253	13.5699	5.73471	7.62571	6.05583	0.0502997	-0.0219273	-0.286697	0.0594814
CGAGGGTTCCC	7604.94	22.8532	219.769	65.6234	12.8927	4.51432	7.77985	6.03614	-0.303871	-0.572796	-0.124379	0.0460427
AGATGTTCCCT	15402.2	103.975	279.031	65.3518	13.9108	6.7001	8.12428	6.03016	0.228653	0.413838	0.23834	0.0419602
AAATAAACCCT	14281	56.8674	174.11	64.2957	13.8018	5.82953	7.44386	6.00665	0.171621	0.020873	-0.478199	0.0259198
CAGGTGTTCCC	12477.7	56.495	335.457	64.25	13.6071	5.82005	8.38998	6.00562	0.0697591	0.0165946	0.518143	0.02522
AAAAGAATCCC	20388.7	108.875	291.767	64.125	14.3155	6.76653	8.18867	6.00282	0.440293	0.443825	0.306145	0.0233028
GAAGAGTTCCC	10459.6	84.8295	388.69	63.4092	13.3525	6.40649	8.60248	5.98662	-0.0633648	0.281309	0.741915	0.0122517
AGATGTTTCCC	18309.6	91.7005	698.877	63.125	14.1603	6.51886	9.44889	5.98014	0.359134	0.332029	1.63326	0.00782905
CGAGACGCCCC	10735.1	69.1644	170.206	62.75	13.3901	6.11196	7.41114	5.97154	-0.0437465	0.148358	-0.512653	0.00196311
CAGGGAGTCCT	9417.5	58	250.207	62.625	13.2011	5.85798	7.96698	5.96867	-0.142561	0.0337161	0.0726842	0
GGAAGCACCCT	15996.8	120.25	194.257	62.625	13.9655	6.90989	7.60183	5.96867	0.257233	0.508538	-0.311848	0
CGAAGCGCCCC	9050.5	41.25	161.117	62.2367	13.1438	5.36632	7.33196	5.95969	-0.172556	-0.188213	-0.596036	-0.00612341
GAGTGCGCCCC	10161.2	42.4364	183.118	62.1418	13.3108	5.40723	7.51663	5.95749	-0.0852054	-0.169748	-0.401567	-0.00762632
AAAGGGATCCC	11760.1	34.625	249.08	62.1058	13.5216	5.11374	7.96046	5.95666	0.0250684	-0.302225	0.065826	-0.00819661
AGGATAATCCC	21213.7	51.875	495.174	61.8422	14.3727	5.69697	8.95179	5.95052	0.470224	-0.0389637	1.10977	-0.0123837
AAGGTAGCCCC	13139.2	105.656	175.327	61.125	13.6816	6.72324	7.4539	5.93369	0.108743	0.424283	-0.467621	-0.0238678
CGGTTATCCCT	18819	76.5657	260.551	61.1102	14.1999	6.25863	8.02542	5.93334	0.379842	0.214563	0.134233	-0.0241063
CAAAGGGTCCC	10565.8	41.3774	186.151	60.4609	13.3671	5.37077	7.54033	5.91793	-0.0557471	-0.186205	-0.376609	-0.0346223
AAAAGTCTCCC	10718	63.125	247.549	60.3799	13.3877	5.98014	7.95157	5.916	-0.0449512	0.0888572	0.0564619	-0.0359428
GAGGTTCTCCC	10395.6	57.75	241.314	59.625	13.3437	5.85175	7.91477	5.89785	-0.0679961	0.030903	0.0177014	-0.0483286
GAATGGCCCCT	11375.9	106.955	202.705	59	13.4737	6.74086	7.66323	5.88264	0	0.432238	-0.24718	-0.0587027
CAAAATATCCC	15908	101.843	394.5	58.75	13.9575	6.67021	8.62388	5.87652	0.253035	0.400346	0.764456	-0.0628832
AAAGTGGTCCC	14062.8	110.856	204.112	58.6448	13.7796	6.79255	7.67322	5.87393	0.160005	0.455569	-0.236669	-0.0646483
CAGGTCGCCCC	8365.13	30.5	187.375	58.579	13.0302	4.93074	7.54978	5.87231	-0.231978	-0.384832	-0.366651	-0.0657527
AGGATCACCCT	7879	44.6833	174.269	58.5	12.9438	5.48166	7.44517	5.87036	-0.277157	-0.13615	-0.476814	-0.0670815
CGGAACACCCT	8298.76	41.659	206.06	58.4739	13.0187	5.38055	7.68692	5.86972	-0.23799	-0.181789	-0.222239	-0.0675216
CAAGGTACCCT	10115.8	36.5693	164.265	58.375	13.3043	5.19256	7.35988	5.86728	-0.0885899	-0.266647	-0.566634	-0.0691874
CGAGGGCCCCC	10197.8	64.3348	128.976	58.25	13.316	6.00753	7.01095	5.86419	-0.0824978	0.101219	-0.934081	-0.0712978
GAGAGGTCCCT	20137.2	121.875	377.836	58.0114	14.2976	6.92926	8.56162	5.85826	0.430928	0.517279	0.698885	-0.0753386
AGAATGACCCC	9812.12	40.2673	198.614	57.9685	13.2603	5.33154	7.63383	5.8572	-0.111586	-0.203915	-0.27815	-0.0760663
GGAAGGGCCCC	10109	34	167.981	57.9532	13.3034	5.08746	7.39216	5.85682	-0.0890949	-0.314088	-0.532645	-0.0763274
CAGGGCCTCCC	6123.62	13.1535	156.125	57.0865	12.5802	3.71737	7.28656	5.83508	-0.467349	-0.932531	-0.643849	-0.0911606
AGAGGGACCCT	15150.8	33.375	126.261	56.625	13.8871	5.0607	6.98027	5.82337	0.216232	-0.32617	-0.966399	-0.0991527
CAATACGCCCC	13777.6	74.375	247.678	55.875	13.75	6.21675	7.95232	5.80413	0.144543	0.195659	0.0572514	-0.112279
AAGTTCACCCC	12055	73	223.597	54.875	13.5573	6.18982	7.80475	5.77808	0.0437555	0.183507	-0.0981478	-0.130059
AAGAGGCCCCT	10882.8	95.625	143.01	54.625	13.4098	6.57932	7.15998	5.77149	-0.0334387	0.359319	-0.77715	-0.134554
GGAGTAATCCC	11379.1	35.8915	309.603	54.3726	13.4741	5.16557	8.27428	5.76481	0.00021555	-0.278831	0.396295	-0.139114
CGATGTGTCCC	15388.1	43.4343	298.584	54.0844	13.9095	5.44076	8.22199	5.75714	0.22796	-0.154612	0.341238	-0.144347
AGAAGGGTCCC	11969.1	39.5728	161.646	53.7766	13.547	5.30644	7.33669	5.74891	0.0383577	-0.215246	-0.591056	-0.149965
GAAGGCGTCCC	11132.1	52.5763	186.173	53.6611	13.4424	5.71634	7.5405	5.7458	-0.0163443	-0.0302183	-0.376427	-0.152082
AGATTCCTCCC	9474.38	28.625	274.375	53.6458	13.2098	4.8392	8.10001	5.74539	-0.138018	-0.426149	0.212774	-0.152363
GGAGTCACCCT	7203	19.5	153.046	52.8302	12.8144	4.2854	7.25782	5.72329	-0.344846	-0.676129	-0.674112	-0.167445
GAAATGACCCT	7599.25	33.2575	179.691	52.7864	12.8916	5.05561	7.48937	5.72209	-0.304436	-0.328467	-0.430272	-0.168261
CGAGTAACCCC	9342.02	48.992	171.851	52.7653	13.1895	5.61447	7.42502	5.72152	-0.148634	-0.0762002	-0.49804	-0.168655
CGAAGACTCCC	6633.5	34.375	168.625	52.6496	12.6956	5.10329	7.39767	5.71835	-0.406998	-0.306944	-0.526835	-0.170817
CAGATACTCCC	7552	41.6837	223.281	52.4502	12.8826	5.38141	7.80272	5.71288	-0.309143	-0.181403	-0.100294	-0.174551
GGGTGGGCCCT	9542.5	44.5	308.649	52.375	13.2202	5.47573	8.26982	5.71081	-0.132611	-0.138826	0.391605	-0.175964
AAGTTTCTCCC	14791.2	138.516	402.01	52.125	13.8524	7.11391	8.65109	5.7039	0.198107	0.600629	0.793107	-0.180675
AGATTATCCCT	21662.8	126.833	248.375	52	14.4029	6.98679	7.95638	5.70044	0.486032	0.543247	0.0615212	-0.183039
CGATGTACCCC	10324.2	55.0735	260.225	51.875	13.3337	5.78329	8.02362	5.69697	-0.0731949	0	0.132331	-0.185408
AGGATGTTCCC	9411.5	38.9905	453.148	51.5497	13.2002	5.28505	8.82384	5.68789	-0.143042	-0.224899	0.975028	-0.191602
CGGATGGTCCC	11243	44.4725	259.549	51.0918	13.4567	5.47484	8.01986	5.67502	-0.00886602	-0.139229	0.128377	-0.200386
CAAAATGCCCT	7149.25	46.7801	271.308	51.0662	12.8036	5.54782	8.08379	5.6743	-0.350498	-0.106285	0.195698	-0.200878
CGGAGGTTCCC	8082.28	31.948	524.614	50.9564	12.9805	4.99765	9.03511	5.67119	-0.257935	-0.354626	1.19751	-0.202997
GGGGTCATCCT	9763.12	30.9074	168.5	50.75	13.2531	4.94988	7.3966	5.66534	-0.115364	-0.376191	-0.527961	-0.206994
CAATGTTCCCT	13639	101.172	269.349	50.5	13.7354	6.66067	8.07333	5.65821	0.136911	0.396041	0.184687	-0.211855
GAGGGCCTCCT	5389.62	11	153.189	50.2778	12.396	3.45943	7.25917	5.65185	-0.563694	-1.04896	-0.672695	-0.216197
CGAGTTGCCCC	10942.9	59.625	372.416	50.25	13.4177	5.89785	8.54077	5.65105	-0.0292829	0.0517105	0.676936	-0.216741
GAGGTGGTCCT	10932.8	40.6565	197.901	50.1415	13.4164	5.34541	7.62864	5.64793	-0.0299814	-0.197651	-0.283615	-0.218869
CGAGAATCCCT	17538.5	100.625	215.541	49.8854	14.0982	6.65284	7.75182	5.64055	0.326663	0.392509	-0.153892	-0.223909
AAGGTATTCCT	11191	39.1876	235.625	48.75	13.4501	5.29233	7.88035	5.60733	-0.0123606	-0.221614	-0.0185415	-0.246577
GAATAGACCCT	7188.12	22.625	152.11	48.6913	12.8114	4.49985	7.24897	5.60559	-0.346406	-0.579332	-0.683433	-0.247763
CAGGATATCCC	9814.75	36.625	364.535	48.5	13.2607	5.19476	8.50991	5.59991	-0.111384	-0.265656	0.64444	-0.251638
GGAGGACCCCT	9970.62	41	155.697	48.375	13.2835	5.35755	7.28259	5.59619	-0.0994941	-0.192172	-0.648023	-0.254179
GGGTTGACCCT	6811	16.5	226.365	48.3313	12.7337	4.04439	7.82251	5.59489	-0.387072	-0.784918	-0.0794524	-0.255069
CGGAGTATCCC	8106.25	16	451.795	48.2225	12.9848	4	8.81953	5.59164	-0.2557	-0.804957	0.970484	-0.257287
GAGTGTACCCC	10548.9	42	256.463	47.875	13.3648	5.39232	8.0026	5.5812	-0.0569533	-0.176479	0.110203	-0.264408
GAATTCCTCCC	11230.8	53.5111	430.329	47.75	13.4552	5.74177	8.7493	5.57743	-0.00968845	-0.0187418	0.896526	-0.266981
GGATAGACCCC	8419.75	33.5	196.326	47.6995	13.0396	5.06609	7.61711	5.5759	-0.227068	-0.323735	-0.295756	-0.268024
AGAGGCGTCCC	12481.2	53.5	230.111	47.4994	13.6075	5.74147	7.84619	5.56984	0.0699753	-0.0188771	-0.0545154	-0.272161
CAGAAGGCCCC	8066.85	39.0657	131.167	47.25	12.9778	5.28783	7.03526	5.56224	-0.259377	-0.223643	-0.908483	-0.277345
AGGTGACTCCT	8411.57	24.875	156.329	47	13.0382	4.63662	7.28844	5.55459	-0.227801	-0.517591	-0.641864	-0.282567
CAAGTAATCCC	10524	43.3217	214.948	46.875	13.3614	5.43702	7.74784	5.55075	-0.0587335	-0.156303	-0.15808	-0.285189
GAGTGCTTCCC	10558.6	29.875	341.375	46.5	13.3661	4.90087	8.41521	5.53916	-0.0562562	-0.398315	0.544713	-0.293097
CGGAATTTCCT	9850.37	54.0643	2720.16	46.4028	13.266	5.7566	11.4095	5.53614	-0.10865	-0.0120443	3.6979	-0.295157
AAATTGGCCCC	9398.88	66.375	190.162	46.375	13.1983	6.05257	7.57109	5.53528	-0.144055	0.121551	-0.344219	-0.295747
CGAGTCTTCCC	7622.88	23.125	296.592	46.25	12.8961	4.53138	8.21234	5.53138	-0.302094	-0.565097	0.331069	-0.298404
GAGTTATCCCT	17975.1	70	215.908	46.1486	14.1337	6.12928	7.75427	5.52822	0.345221	0.156179	-0.15131	-0.300565
CAAGGGGTCCT	9891.25	12.0732	171.68	46.125	13.2719	3.59374	7.42358	5.52748	-0.105525	-0.98834	-0.499552	-0.301069
GAAATGCTCCC	6687.72	23.4589	210	45.9311	12.7073	4.55206	7.71425	5.5214	-0.400855	-0.555761	-0.193461	-0.305216
GAAGTGGCCCC	6688.12	39	121.736	45.7269	12.7074	5.2854	6.92761	5.51497	-0.40081	-0.22474	-1.02185	-0.309602
AAAGAGACCCT	6212.12	24.978	115.68	45.5	12.6009	4.64258	6.85399	5.50779	-0.456522	-0.514901	-1.09937	-0.3145
CGATGACCCCT	9637.82	52.25	152.52	45.0412	13.2345	5.70736	7.25286	5.49317	-0.125111	-0.034273	-0.679337	-0.324477
AAATTTGCCCT	8703.38	40.625	431.375	44.9112	13.0874	5.3443	8.7528	5.489	-0.202068	-0.198156	0.900216	-0.327323
GGAAATTTCCT	13877	89.75	2314.51	44.8601	13.7604	6.48784	11.1765	5.48736	0.149966	0.318028	3.45255	-0.328445
CGAGTTCTCCC	10517.5	64.25	239.349	44.5	13.3605	6.00562	7.90297	5.47573	-0.059201	0.100361	0.00527977	-0.336379
CAGTAGGTCCC	10304.6	34.5867	286.792	44.3357	13.331	5.11214	8.16386	5.4704	-0.0746342	-0.302947	0.280018	-0.340019
GGGATCGTCCT	11769.1	18.125	267.274	44.3089	13.5227	4.17991	8.06217	5.46952	0.0256436	-0.723748	0.172934	-0.340616
GAAATTGCCCT	7312.82	34.0998	356.718	44.163	12.8362	5.09169	8.47864	5.46477	-0.333429	-0.312178	0.611504	-0.343863
AAGTGGGTCCC	10851.4	33.5	155.361	44.0534	13.4056	5.06609	7.27948	5.46118	-0.0356198	-0.323735	-0.651307	-0.346308
AGAAGCTCCCT	7425.98	70.2313	180.325	43.8845	12.8584	6.13404	7.49446	5.45564	-0.321841	0.158327	-0.424913	-0.350091
AGAGAGGCCCC	7174.12	37.0071	139.678	43.875	12.8086	5.20973	7.12596	5.45533	-0.347877	-0.258897	-0.812974	-0.350304
CGATTGACCCC	6996.08	17.332	138.395	43.7409	12.7723	4.11536	7.11265	5.45091	-0.366841	-0.752882	-0.826985	-0.353317
AAGAGATCCCT	9429.75	53.375	177.188	43.6886	13.203	5.73809	7.46913	5.44918	-0.14158	-0.0204004	-0.451583	-0.354495
GAGAGGGTCCC	9546.25	31.625	238.309	43.625	13.2207	4.98299	7.89669	5.44708	-0.132315	-0.361244	-0.00133592	-0.35593
CAGTAGACCCC	6495.79	29.9026	178.125	43.6086	12.6653	4.9022	7.47675	5.44654	-0.422829	-0.397715	-0.443566	-0.3563
CGAAGCTTCCC	6132.14	19.75	261.818	43.2686	12.5822	4.30378	8.03242	5.43525	-0.4663	-0.667833	0.1416	-0.364006
CGATTAATCCC	10149.6	33.9739	254.186	43.125	13.3091	5.08636	7.98974	5.43045	-0.0860673	-0.314587	0.0966593	-0.367278
GAAGTCTTCCC	6966.78	25.125	280.5	42.3907	12.7663	4.65105	8.13186	5.40568	-0.370008	-0.511079	0.246316	-0.384187
CAGTTCTTCCC	10065.3	48.4596	525.127	42.25	13.2971	5.59871	9.03652	5.40088	-0.0923645	-0.0833155	1.199	-0.387459
AGATAGTTCCC	8993.38	33.8286	336.188	41.875	13.1346	5.08017	8.39312	5.38802	-0.177334	-0.31738	0.52145	-0.396236
GAGGTTATCCT	7352.68	24.0886	176.5	41.75	12.8441	4.59028	7.46352	5.3837	-0.329327	-0.538511	-0.45749	-0.399179
CAAGAGGTCCC	11684.2	39.3548	534.25	41.5	13.5123	5.29847	9.06137	5.37504	0.020183	-0.218843	1.22517	-0.405092
GGATAGGTCCC	11725.5	32.875	226.875	41.471	13.5174	5.03892	7.82575	5.37403	0.0228423	-0.336	-0.0760342	-0.40578
CAGTGAACCCC	8710.77	26.234	232.875	41.375	13.0886	4.71336	7.86341	5.37069	-0.201427	-0.482952	-0.0363773	-0.408062
GAAGACACCCC	7612.62	44.75	169.872	41.3441	12.8942	5.48382	7.4083	5.36961	-0.303109	-0.135178	-0.515645	-0.408798
GGAGGGATCCT	8123	10.1994	182.714	41.3415	12.9878	3.35042	7.51345	5.36952	-0.254143	-1.09817	-0.404918	-0.408859
GAATATATCCC	9878.25	41.5	246.097	40.8665	13.27	5.37504	7.94308	5.35285	-0.106518	-0.184279	0.0475229	-0.420238
AAAATCGCCCT	6738.35	15.25	178.013	40.6576	12.7182	3.93074	7.47584	5.34545	-0.395165	-0.836221	-0.444521	-0.425283
CAATGTCTCCC	7895.84	20.388	190.986	40.4173	12.9469	4.34965	7.57732	5.3369	-0.275546	-0.647129	-0.33765	-0.431118
GAAAGGTTCCC	8261.88	26.1259	295.951	40.25	13.0123	4.70741	8.20921	5.33092	-0.241351	-0.485641	0.32778	-0.435202
GAAAACATCCC	9890.61	42.25	280	39.625	13.2718	5.40088	8.12928	5.30834	-0.105574	-0.172615	0.243606	-0.450609
GGATTGTTCCC	8354.48	36.652	390.875	39.375	13.0283	5.19582	8.61056	5.29921	-0.23294	-0.265176	0.750431	-0.45684
CAGATGACCCC	7111.38	30.625	183.25	39.3678	12.7959	4.93664	7.51767	5.29894	-0.354507	-0.382168	-0.400471	-0.457021
AGAATTGCCCT	6616.88	17.5	338.392	39.25	12.6919	4.12928	8.40255	5.29462	-0.408892	-0.7466	0.531379	-0.45997
AAATGCTTCCC	6478.45	29.25	333.829	39.125	12.6614	4.87036	8.38296	5.29002	-0.424845	-0.412083	0.510751	-0.463111
GAGAAGATCCC	7941.17	49.5	214.179	39.066	12.9551	5.62936	7.74268	5.28784	-0.271226	-0.0694825	-0.163522	-0.464596
AAGAAAGCCCT	6467.08	16.1278	194.747	39.0503	12.6589	4.01148	7.60546	5.28726	-0.42617	-0.799776	-0.308025	-0.464992
GAGAGGACCCC	6227.12	14.75	136.771	38.7739	12.6044	3.88264	7.09562	5.27701	-0.454702	-0.85793	-0.844922	-0.471986
AGATTGACCCT	6524.32	22.125	216.171	38.752	12.6716	4.46761	7.75603	5.2762	-0.419522	-0.593885	-0.149457	-0.47254
CGAGTGGTCCC	10707.1	49.2731	195.625	38.75	13.3863	5.62273	7.61195	5.27612	-0.0457203	-0.072474	-0.301189	-0.472592
CAATGAATCCC	8327.62	26.0773	201.125	38.625	13.0237	4.70472	7.65195	5.27146	-0.23537	-0.486851	-0.259065	-0.475773
CGATACCTCCC	6763.09	24.5	217.65	38.1761	12.7235	4.61471	7.76587	5.2546	-0.392399	-0.527483	-0.139098	-0.487283
CAAGACCTCCC	5297.75	10	131.35	37.966	12.3712	3.32193	7.03728	5.24664	-0.576668	-1.11103	-0.906363	-0.492714
CAAGAAACCCT	8223.75	33.625	170.282	37.875	13.0056	5.07146	7.41178	5.24317	-0.244841	-0.32131	-0.511982	-0.495078
AAGTACATCCC	6966.54	17.25	398.603	37.8595	12.7662	4.10852	8.63881	5.24258	-0.370034	-0.75597	0.780177	-0.49548
GAGATCCTCCC	6913.5	21.7861	181.615	37.625	12.7552	4.44534	7.50474	5.23362	-0.375801	-0.603937	-0.414089	-0.501597
GGAATGATCCC	6813.3	17.75	225.359	37.3226	12.7341	4.14975	7.81608	5.22198	-0.386817	-0.737362	-0.0862234	-0.509543
AAGGGCACCCC	7234.63	22.75	193	37.25	12.8207	4.50779	7.59246	5.21917	-0.34154	-0.575744	-0.321714	-0.511459
CAGTTTATCCC	12468.3	46	314.258	37.0107	13.606	5.52356	8.2958	5.20987	0.0691949	-0.117237	0.418965	-0.517804
CAATGGGCCCC	8258	23.125	158.633	36.875	13.0116	4.53138	7.30955	5.20457	-0.241705	-0.565097	-0.61964	-0.52142
GAGTGACTCCC	6583.51	14.9524	158.25	36.7797	12.6846	3.90231	7.30606	5.20084	-0.412707	-0.849055	-0.62331	-0.523967
AAAATGATCCC	8011.25	36.2537	160.375	36.5	12.9678	5.18005	7.32531	5.18982	-0.264596	-0.272293	-0.603045	-0.531483
AAGAGCTTCCC	5968.15	16.25	262.534	36.375	12.5431	4.02237	8.03636	5.18488	-0.486756	-0.79486	0.145751	-0.534861
CAAGTCACCCC	8727.62	19.9855	128.538	36.375	13.0914	4.32088	7.00605	5.18488	-0.199969	-0.660115	-0.939248	-0.534861
AGATGAACCCC	7772.5	35.5833	204.68	36.25	12.9242	5.15313	7.67723	5.17991	-0.287426	-0.284447	-0.232446	-0.53825
AGGTGCGTCCT	7843.88	17.2222	133.556	36.25	12.9374	4.1062	7.0613	5.17991	-0.280528	-0.75702	-0.881066	-0.53825
GAAGTTATCCC	9302.38	35	225.75	35.8718	13.1834	5.12928	7.81858	5.16478	-0.151843	-0.29521	-0.0835865	-0.548575
GGAAGCCTCCC	5173	9.5	177.892	35.8366	12.3368	3.24793	7.47486	5.16336	-0.59465	-1.14443	-0.445556	-0.549541
GGAGGTATCCC	7608.29	11.625	191.875	35.75	12.8934	3.53916	7.58402	5.15987	-0.30354	-1.01298	-0.330596	-0.551923
CGATGGGCCCT	5129.88	6.11	128.779	35.7232	12.3247	2.61117	7.00876	5.15879	-0.600967	-1.43186	-0.936397	-0.552662
GAGGAGGCCCT	5123.25	10.625	110.506	35.6013	12.3228	3.40939	6.78799	5.15386	-0.601942	-1.07155	-1.16888	-0.556028
CAAAGCCTCCC	4927.88	12	134.302	35.5129	12.2667	3.58496	7.06934	5.15027	-0.631281	-0.9923	-0.872599	-0.558474
GAGGAAATCCT	6156.25	13.7313	277.271	35.375	12.5878	3.7794	8.11515	5.14466	-0.46334	-0.904533	0.228723	-0.562305
AAATGGACCCC	7171.62	27.25	142.648	35.3353	12.8081	4.76818	7.15632	5.14304	-0.34814	-0.458206	-0.781	-0.563412
CAAAGAACCCT	7114.7	29.375	134.538	35.317	12.7966	4.87652	7.07187	5.14229	-0.354154	-0.409306	-0.869936	-0.56392
CGAAAGGCCCT	6294.88	17.375	137.625	35.25	12.62	4.11894	7.1046	5.13955	-0.446536	-0.751268	-0.835466	-0.56579
AAGGGTGCCCT	5351	3.50934	117.679	35.25	12.3856	1.8112	6.87872	5.13955	-0.569121	-1.79296	-1.07334	-0.56579
AGATTTATCCC	10242.6	32.75	226.876	35.1686	13.3223	5.03342	7.82576	5.13622	-0.0791865	-0.338481	-0.076027	-0.568065
AAGTGCTCCCT	7730.77	44.7242	208.61	35.125	12.9164	5.48298	7.70466	5.13443	-0.291488	-0.135553	-0.203554	-0.569287
AGAGACACCCC	8392.68	38.2669	134.406	34.875	13.0349	5.25803	7.07045	5.12412	-0.229498	-0.237097	-0.871424	-0.576319
AAATAATTCCT	6352.24	25.375	330.723	34.8373	12.6331	4.66534	8.36948	5.12256	-0.439691	-0.504631	0.49655	-0.577384
AAGTGGGCCCT	5117.75	13.75	162.445	34.3974	12.3213	3.78136	7.34381	5.10423	-0.602753	-0.903649	-0.583561	-0.589894
AAAATTTTCCT	12384.8	76.5	756.696	34.3941	13.5963	6.25739	9.56357	5.10409	0.0641184	0.214004	1.75402	-0.589988
CGATATATCCC	10276.7	27.875	256.923	34.375	13.3271	4.8009	8.00519	5.10329	-0.0766753	-0.443439	0.112931	-0.590536
AGGTTGGCCCC	6934.38	31.25	141.942	34.375	12.7596	4.96578	7.14916	5.10329	-0.373526	-0.369012	-0.788541	-0.590536
GAGGGAGCCCT	6152.75	13.75	131.75	34.365	12.587	3.78136	7.04166	5.10287	-0.463769	-0.903649	-0.901747	-0.590822
AAATACGCCCT	5848.79	14.125	241.333	34.3136	12.5139	3.82018	7.91488	5.10071	-0.501999	-0.886126	0.0178263	-0.592297
AAAAGGGCCCT	6935	28.7779	147.636	34	12.7597	4.84689	7.2059	5.08746	-0.373458	-0.422681	-0.728787	-0.601335
CGGTGCCTCCT	5979	18.75	178.419	33.7861	12.5457	4.22882	7.47912	5.07836	-0.485385	-0.70167	-0.441061	-0.607549
CAGAAAGTCCT	5798.98	18.125	470.196	33.6133	12.5016	4.17991	8.87712	5.07096	-0.508453	-0.723748	1.03113	-0.612595
CAGAGCACCCT	7585.5	30.1587	129.836	33.5	12.889	4.9145	7.02055	5.06609	-0.305803	-0.39216	-0.923978	-0.61592
AGGTAGGCCCT	5602	17.25	129.124	33.5	12.4517	4.10852	7.01262	5.06609	-0.534531	-0.75597	-0.932328	-0.61592
GGGTTCCTCCT	5248.12	6.26668	209.625	33.408	12.3576	2.6477	7.71167	5.06212	-0.58377	-1.41537	-0.196177	-0.618629
CAGGGCTCCCT	6059.75	20.9148	139.5	33.375	12.565	4.38645	7.12412	5.0607	-0.475262	-0.630516	-0.814908	-0.619601
AAAGGATCCCT	8748.38	27.3769	177.802	33.3683	13.0948	4.77489	7.47413	5.06041	-0.198176	-0.455182	-0.446323	-0.619798
GAGTTGGCCCT	5902.36	8.25	137.247	33.3439	12.5271	3.04439	7.10064	5.05935	-0.495119	-1.23631	-0.83964	-0.62052
AGAGAGATCCC	6993.44	25.125	198.263	33.2876	12.7718	4.65105	7.63127	5.05691	-0.367125	-0.511079	-0.28084	-0.622183
CGAAAGATCCC	9307.5	48.0365	241.977	33	13.1842	5.58606	7.91872	5.04439	-0.151427	-0.0890261	0.0218702	-0.630725
CAATGCACCCT	7321.12	23.5	174.75	32.8878	12.8378	4.55459	7.44915	5.03948	-0.332572	-0.554621	-0.472629	-0.634078
CAGGACTTCCT	5082.38	19.875	234.99	32.875	12.3113	4.31288	7.87646	5.03892	-0.607987	-0.663725	-0.0226404	-0.634461
CGGGTCGTCCT	5832.53	6.875	152.125	32.875	12.5099	2.78136	7.24911	5.03892	-0.5041	-1.35504	-0.683281	-0.634461
AGAGGTCTCCC	7958	17.375	251.666	32.75	12.9582	4.11894	7.97537	5.03342	-0.269628	-0.751268	0.0815205	-0.638212
AAGTAGACCCT	5625.12	16.5	146.008	32.75	12.4577	4.04439	7.18991	5.03342	-0.531422	-0.784918	-0.745629	-0.638212
CAGGTCATCCT	5583.05	3.25	160.782	32.6822	12.4468	1.70044	7.32896	5.03043	-0.537088	-1.84295	-0.599191	-0.640253
GGAGTGGCCCT	5402.12	10.125	215.5	32.625	12.3993	3.33985	7.75154	5.02791	-0.561946	-1.10294	-0.154183	-0.641977
CGATACACCCT	7061.57	17.875	167.179	32.625	12.7858	4.15987	7.38525	5.02791	-0.35981	-0.732792	-0.539923	-0.641977
CGATTAACCCT	6512.75	23.625	173.287	32.462	12.6691	4.56224	7.43702	5.02068	-0.420861	-0.551166	-0.485403	-0.646908
GAGAGTATCCC	6433.62	13.625	210.875	32.3576	12.6514	3.76818	7.72024	5.01603	-0.430084	-0.909596	-0.187144	-0.65008
GGAAACCTCCT	5667.02	8	298.125	32.2717	12.4684	3	8.21977	5.0122	-0.525823	-1.25635	0.338899	-0.652697
CAAGGTATCCC	7686.46	13.834	161.625	32.1656	12.9081	3.79014	7.33651	5.00745	-0.295826	-0.899683	-0.59125	-0.655938
GAGTTAATCCC	9364.58	24.5	251.037	32.1264	13.193	4.61471	7.97176	5.00569	-0.146813	-0.527483	0.0777188	-0.65714
CGAGGAATCCT	5836.4	9	204.383	32.125	12.5109	3.16993	7.67513	5.00562	-0.5036	-1.17964	-0.234649	-0.657182
GAGTTGTTCCC	8371.78	29.125	298.373	32	13.0313	4.86419	8.22097	5	-0.231379	-0.414872	0.340162	-0.66102
AGGAAACTCCT	6664.29	11.875	912.249	31.7951	12.7022	3.56986	9.83328	4.99073	-0.403504	-0.999119	2.03805	-0.667345
GGAAGAGCCCT	4816.25	20.875	196.047	31.7925	12.2337	4.3837	7.61506	4.99061	-0.648571	-0.631757	-0.297913	-0.667425
AGGTTTATCCT	5429.5	12.75	175.577	31.625	12.4066	3.67243	7.45596	4.98299	-0.558132	-0.95282	-0.465456	-0.672625
GAAAAATTCCT	8590.12	49.875	770.228	31.5	13.0685	5.64024	9.58914	4.97728	-0.211951	-0.0645676	1.78095	-0.676524
AGAATGCTCCC	6539.88	23.625	170.967	31.5	12.675	4.56224	7.41757	4.97728	-0.417724	-0.551166	-0.505881	-0.676524
AGGTAGCTCCT	4883.76	13.5	148.892	31.375	12.2538	3.75489	7.21813	4.97154	-0.638067	-0.915598	-0.715914	-0.680439
AAATAGATCCC	7302.5	19.375	145.537	31.375	12.8342	4.27612	7.18524	4.97154	-0.334494	-0.680317	-0.750546	-0.680439
CGGTATGTCCT	6968	15.875	263.309	31.2738	12.7665	3.98868	8.04061	4.96688	-0.369876	-0.810064	0.15023	-0.68362
AAAGGCACCCT	6235.12	14.25	113.338	31.25	12.6062	3.83289	6.82449	4.96578	-0.453733	-0.880388	-1.13044	-0.684369
AAGGAGCTCCC	5401.85	11.875	151.125	31.2495	12.3992	3.56986	7.2396	4.96576	-0.561984	-0.999119	-0.693301	-0.684384
AGAGATGCCCT	4772.37	4.5	145.75	31.2425	12.2205	2.16993	7.18735	4.96544	-0.655476	-1.63103	-0.748321	-0.684605
GAAGGCTCCCT	6078.88	11.375	141.362	31.2383	12.5696	3.50779	7.14326	4.96524	-0.472884	-1.02713	-0.794758	-0.684737
GAAGGTGCCCT	5973.36	12.875	168.546	31.1403	12.5443	3.6865	7.397	4.96071	-0.486096	-0.946467	-0.527547	-0.687832
CAATTGCTCCC	6180.88	14.875	183.75	31.1396	12.5936	3.89482	7.5216	4.96068	-0.460327	-0.852435	-0.396331	-0.687851
GAATTCGCCCT	5825.88	13.25	239.855	31.0625	12.5083	3.72792	7.90602	4.9571	-0.504962	-0.92777	0.00849053	-0.690294
AGGTTGCTCCC	5649.25	12.0914	183.78	31.0514	12.4638	3.59592	7.52184	4.95658	-0.528193	-0.987356	-0.396079	-0.690646
AAATATGTCCT	5609.38	10.25	237.5	30.9438	12.4536	3.35755	7.89178	4.95158	-0.533538	-1.09495	-0.00649964	-0.694063
GGATACTTCCT	4968.51	6.875	274.44	30.7475	12.2786	2.78136	8.10035	4.9424	-0.625084	-1.35504	0.213134	-0.700328
AAGTTAGTCCT	5471.45	5	225.129	30.6018	12.4177	2.32193	7.81461	4.93555	-0.552324	-1.56242	-0.0877738	-0.705003
GGAGTCCTCCC	8001.02	13.5	221.22	30.5	12.966	3.75489	7.78934	4.93074	-0.26556	-0.915598	-0.114381	-0.708285
AAAATAGTCCT	5890.75	18	234.935	30.2815	12.5242	4.16993	7.87612	4.92037	-0.496605	-0.728254	-0.0229982	-0.715362
AGAGACCTCCC	5626	12.1366	156.594	30.2376	12.4579	3.6013	7.29088	4.91827	-0.531305	-0.984926	-0.639297	-0.716791
GGAGTTTTCCT	7353.62	30.75	822.5	30.1732	12.8442	4.94251	9.68387	4.9152	-0.329229	-0.379516	1.88071	-0.718891
CGGTTCATCCT	5765.96	9.875	123.727	30.125	12.4933	3.30378	6.95102	4.91289	-0.512762	-1.11922	-0.997195	-0.720464
AAAGGCCTCCC	5473.7	12.625	109.75	30.125	12.4183	3.65821	6.77808	4.91289	-0.552014	-0.959236	-1.17932	-0.720464
AGGGTTGCCCT	5687.41	8.5	204.207	30.1161	12.4736	3.08746	7.67389	4.91246	-0.523113	-1.21687	-0.235961	-0.720756
GAATAGCTCCC	5296.38	16.25	174.653	30.0909	12.3708	4.02237	7.44835	4.91126	-0.576864	-0.79486	-0.47347	-0.721578
CGGATGGCCCT	4971.74	10.375	123.27	30	12.2795	3.37504	6.94567	4.90689	-0.624595	-1.08706	-1.00283	-0.724558
GGATATGCCCT	5317.75	9	291.403	29.986	12.3766	3.16993	8.18687	4.90622	-0.573825	-1.17964	0.304249	-0.725017
AAAGGGTTCCT	6119.41	8.375	139.33	29.9233	12.5792	3.06609	7.12236	4.9032	-0.467869	-1.22651	-0.81676	-0.727077
GAGGTGACCCC	7368.5	30.4324	174.353	29.875	12.8472	4.92754	7.44586	4.90087	-0.327705	-0.386277	-0.476087	-0.728669
GAGTTCTTCCT	4629.38	5.375	228.201	29.75	12.1766	2.42626	7.83416	4.89482	-0.678433	-1.51532	-0.0671782	-0.732796
GAGAATGTCCT	6376.55	8.375	371.375	29.6916	12.6386	3.06609	8.53673	4.89198	-0.436809	-1.22651	0.672682	-0.734732
AAGAGGCTCCC	5823	11.6194	180	29.6557	12.5075	3.53846	7.49185	4.89024	-0.505334	-1.01329	-0.427658	-0.735921
GGAGTGACCCC	6179.17	25.3428	184.662	29.625	12.5932	4.66351	7.52875	4.88874	-0.460536	-0.505457	-0.388806	-0.736942
AGATTGGTCCT	5498.88	9.375	185.75	29.6095	12.4249	3.22882	7.53722	4.88799	-0.548551	-1.15306	-0.379884	-0.737458
CGAGGCACCCT	5331.4	9.25	116.125	29.4486	12.3803	3.20945	6.85953	4.88013	-0.57189	-1.1618	-1.09354	-0.742821
CAGTGACCCCT	10956.9	46.1837	167.375	29.375	13.4196	5.52931	7.38694	4.87652	-0.0283169	-0.114642	-0.538139	-0.745285
GGAAGTATCCT	6204.19	6.625	228.375	29.3207	12.599	2.72792	7.83526	4.87385	-0.457487	-1.37916	-0.0660225	-0.747108
AGGAGGATCCT	4535.53	4.125	172.75	29.125	12.1471	2.04439	7.43254	4.86419	-0.693887	-1.6877	-0.490117	-0.753699
AAGGTCACCCT	5902.62	5.625	135.435	29.1091	12.5271	2.49185	7.08146	4.8634	-0.495086	-1.48572	-0.859833	-0.754237
CAATGGTTCCT	5587.61	8	242.352	29.0879	12.448	3	7.92096	4.86235	-0.536471	-1.25635	0.0242229	-0.754953
AGGAGCCTCCC	5143.5	15.375	199.733	29.0083	12.3285	3.94251	7.64193	4.85839	-0.598965	-0.830905	-0.269616	-0.757654
AGAGATTTCCT	5863	25.625	299.101	29	12.5174	4.67948	8.22449	4.85798	-0.500168	-0.498247	0.343867	-0.757934
GGATGAACCCT	5168.25	8.125	199.259	28.875	12.3355	3.02237	7.6385	4.85175	-0.595343	-1.24625	-0.273229	-0.762187
AAGGTCCTCCT	5944.38	12	148.543	28.875	12.5373	3.58496	7.21473	4.85175	-0.489767	-0.9923	-0.719486	-0.762187
CAAATAATCCT	5855.82	14.25	194.75	28.7145	12.5157	3.83289	7.60548	4.84371	-0.501094	-0.880388	-0.308	-0.767673
CGAAAGTTCCT	5632.56	17.5	320.981	28.625	12.4596	4.12928	8.32634	4.8392	-0.530426	-0.7466	0.451126	-0.770747
GAATGAGCCCT	5096.69	6.5	118.527	28.6177	12.3153	2.70044	6.88907	4.83884	-0.605865	-1.39156	-1.06244	-0.770998
CAGAGATTCCT	5926.22	6.125	262	28.5	12.5329	2.61471	8.03342	4.83289	-0.492076	-1.43026	0.142658	-0.775056
AAAGGACTCCT	4613	9.97627	151.667	28.4314	12.1715	3.3185	7.24476	4.82941	-0.681107	-1.11258	-0.687866	-0.777429
CAGGTTGTCCT	6257.38	14.5	221.125	28.3324	12.6113	3.85798	7.78872	4.82438	-0.451045	-0.869063	-0.115035	-0.780861
CGAGGTGCCCT	5071.62	5.375	146	28.25	12.3082	2.42626	7.18982	4.82018	-0.609585	-1.51532	-0.745717	-0.78373
GAATTAGTCCT	5378.7	4.75	264.125	28.2253	12.393	2.24793	8.04508	4.81892	-0.565226	-1.59582	0.15493	-0.784592
AGATTCTTCCT	5517.56	16.625	228.1	28.1681	12.4298	4.05528	7.83352	4.81599	-0.545992	-0.780003	-0.0678561	-0.786589
CGAGGCATCCC	4901.75	7	148.875	28.1477	12.2591	2.80735	7.21796	4.81495	-0.635293	-1.3433	-0.716091	-0.787302
AAAAAGCTCCT	4648.49	5.75	152.684	28.1057	12.1825	2.52356	7.2544	4.81279	-0.675323	-1.47141	-0.677711	-0.788772
GAAAGTGTCCT	6153.12	4.875	241.921	27.875	12.5871	2.2854	7.91839	4.8009	-0.463723	-1.57891	0.0215212	-0.796886
AGAAGTCTCCT	4276.5	3.1931	176.625	27.875	12.0622	1.67496	7.46455	4.8009	-0.738262	-1.85446	-0.456414	-0.796886
AGGTGTGCCCT	5552.62	4.49925	166.901	27.875	12.439	2.16968	7.38285	4.8009	-0.541211	-1.63114	-0.542448	-0.796886
AGATGGCTCCC	5006	3.625	174.174	27.8521	12.2894	1.85798	7.44439	4.79972	-0.619413	-1.77184	-0.477644	-0.797695
AAGAATTTCCT	7153.48	22.2208	698.016	27.8411	12.8044	4.47384	9.44712	4.79914	-0.350052	-0.59107	1.63139	-0.798084
GAAGGGCTCCC	4801.26	10.625	117.367	27.7561	12.2292	3.40939	6.87488	4.79473	-0.650924	-1.07155	-1.07738	-0.801096
AGAAACGTCCT	5605.25	9.125	210.225	27.75	12.4526	3.18982	7.71579	4.79442	-0.534093	-1.17066	-0.191835	-0.801311
CAGTGGCTCCC	4739.22	6.04846	174.17	27.75	12.2104	2.59657	7.44435	4.79442	-0.660737	-1.43845	-0.47768	-0.801311
GAGGGCACCCT	4798.9	7.875	125.441	27.75	12.2285	2.97728	6.97086	4.79442	-0.651294	-1.2666	-0.9763	-0.801311
AGATTACTCCT	5505.7	8.25	224.284	27.625	12.4267	3.04439	7.80918	4.7879	-0.547615	-1.23631	-0.0934828	-0.805756
GGATGACTCCC	6075.6	16.2644	195.277	27.625	12.5688	4.02365	7.60938	4.7879	-0.47329	-0.794283	-0.303895	-0.805756
GGAGAAGTCCT	5818.32	15.375	308.625	27.5	12.5064	3.94251	8.26971	4.78136	-0.505941	-0.830905	0.391487	-0.81022
AAGATGGCCCT	5446.88	16.625	137.5	27.5	12.4112	4.05528	7.10329	4.78136	-0.555721	-0.780003	-0.836847	-0.81022
CAAGTATTCCT	5089.38	8.875	225.848	27.375	12.3133	3.14975	7.81921	4.77479	-0.606947	-1.18875	-0.0829256	-0.814706
AAAAACATCCT	5309.25	13	204.975	27.375	12.3743	3.70044	7.6793	4.77479	-0.575032	-0.940175	-0.230261	-0.814706
CAGGAGGTCCT	6791.12	5.3331	315.796	27.2122	12.7294	2.41498	8.30285	4.76618	-0.389277	-1.52042	0.426382	-0.820579
CAAAGTTTCCT	5330.03	23.75	385.462	27.1608	12.3799	4.56986	8.59044	4.76345	-0.572084	-0.54773	0.729244	-0.822441
AGATACATCCC	6101.45	16.375	233.201	27.125	12.5749	4.03342	7.86543	4.76155	-0.470087	-0.78987	-0.0342547	-0.823738
GAAAACGTCCT	5592.14	7.92515	212.434	27.125	12.4492	2.98644	7.73087	4.76155	-0.53586	-1.26247	-0.175954	-0.823738
CAGAGCATCCC	5231.38	5.875	157.41	27.125	12.353	2.55459	7.29838	4.76155	-0.586182	-1.4574	-0.631401	-0.823738
AAATTCATCCT	5360.38	12.375	249.5	27.1112	12.3881	3.62936	7.9629	4.76081	-0.567801	-0.972261	0.0683871	-0.82424
AAGATAATCCT	4704	5.125	160.138	27	12.1997	2.35755	7.32317	4.75489	-0.666366	-1.54634	-0.605295	-0.828285
CGAAAAATCCT	7052	18.75	360.375	26.958	12.7838	4.22882	8.49336	4.75264	-0.360833	-0.70167	0.627002	-0.829816
AAGTGATTCCT	6005.91	14.5	230.625	26.8923	12.5522	3.85798	7.84941	4.74912	-0.481996	-0.869063	-0.0511276	-0.832221
AAAGAAGTCCT	6219.94	12.375	220.706	26.8562	12.6027	3.62936	7.78598	4.74718	-0.455573	-0.972261	-0.117916	-0.833541
GAAGTAATCCT	6122.05	4.375	154.139	26.8363	12.5798	2.12928	7.26809	4.74611	-0.467544	-1.64938	-0.663299	-0.834273
GAATAACTCCT	4424.81	6.69481	216.459	26.8258	12.1114	2.74304	7.75795	4.74555	-0.712536	-1.37233	-0.147436	-0.834657
AAAGTTCTCCT	4750.25	11.5	240.892	26.75	12.2138	3.52356	7.91224	4.74147	-0.658983	-1.02002	0.015043	-0.837443
CGAATTCTCCT	5174.47	10.5	237.865	26.75	12.3372	3.39232	7.894	4.74147	-0.594435	-1.07926	-0.0041638	-0.837443
AAAGTCATCCC	6589	13.3161	181.372	26.75	12.6858	3.7351	7.5028	4.74147	-0.412077	-0.924531	-0.416125	-0.837443
GAAGGAACCCT	5372.12	7.375	168.722	26.75	12.3913	2.88264	7.39851	4.74147	-0.566148	-1.30932	-0.525957	-0.837443
CAATGTGTCCT	7805.4	11.125	280.92	26.7358	12.9303	3.47573	8.13401	4.7407	-0.284239	-1.0416	0.248588	-0.837964
GAGAACTTCCT	4393.5	18.875	318.375	26.6629	12.1012	4.2384	8.31458	4.73676	-0.717894	-0.697343	0.438741	-0.840654
GGAATGGTCCT	5916.75	6.75	293.088	26.6589	12.5306	2.75489	8.19519	4.73655	-0.493282	-1.36699	0.313013	-0.8408
AAGATTCTCCT	4689.81	11.375	211.255	26.625	12.1953	3.50779	7.72284	4.73471	-0.668645	-1.02713	-0.184411	-0.842054
GGAGAGCTCCT	4431.7	4	175.138	26.625	12.1136	2	7.45235	4.73471	-0.711362	-1.70774	-0.469255	-0.842054
CAGGACACCCT	4398.75	4.12033	139.345	26.5348	12.1029	2.04276	7.12252	4.72981	-0.716994	-1.68843	-0.816592	-0.845396
CAGTGGGTCCT	5791.03	3.5	184.723	26.5224	12.4996	1.80735	7.52922	4.72914	-0.509489	-1.79469	-0.388307	-0.845854
AGAGGTGTCCT	5551.88	4.125	211.25	26.4954	12.4388	2.04439	7.72281	4.72767	-0.541313	-1.6877	-0.184445	-0.846857
AGATAAGCCCT	4514	11	175.728	26.4002	12.1402	3.45943	7.4572	4.72248	-0.697477	-1.04896	-0.464148	-0.850402
CGAAGGACCCT	4989.12	6.25	100.794	26.3578	12.2846	2.64386	6.65527	4.72016	-0.62196	-1.41711	-1.30865	-0.851985
GAGATTTTCCT	6662.88	24.125	514.354	26.3442	12.7019	4.59246	9.00662	4.71941	-0.403664	-0.537528	1.16751	-0.852494
AGGATAGCCCT	5259.07	11	178.5	26.2688	12.3606	3.45943	7.47978	4.71528	-0.582198	-1.04896	-0.440371	-0.855315
CGATATTTCCT	6651.64	23.375	347.976	26.25	12.6995	4.54689	8.44284	4.71425	-0.404937	-0.558094	0.57381	-0.856019
GAAGTGCTCCT	3981.5	4.25	154.392	26.25	11.9591	2.08746	7.27045	4.71425	-0.792197	-1.66826	-0.660811	-0.856019
AGGAGAACCCT	6469.25	18.25	164.25	26.172	12.6594	4.18982	7.35975	4.70995	-0.425918	-0.719272	-0.566773	-0.858948
AAGAGAGTCCT	6391.75	14	428.125	26.125	12.642	3.80735	8.74189	4.70736	-0.435012	-0.891915	0.888726	-0.860718
GGATTTCTCCT	6550.75	18.4874	338.866	26.125	12.6774	4.20847	8.40457	4.70736	-0.416471	-0.710856	0.533505	-0.860718
CGATTAGTCCT	5621.62	9.25	214.217	26.125	12.4568	3.20945	7.74293	4.70736	-0.531892	-1.1618	-0.163257	-0.860718
CGAAGTGTCCT	6351.81	2.75	182.125	26.0568	12.633	1.45943	7.50879	4.70359	-0.439742	-1.95174	-0.409827	-0.863291
AAAGTCGTCCT	5145.44	8.09217	210.224	26.0145	12.3291	3.01653	7.71579	4.70124	-0.598681	-1.24889	-0.191839	-0.864893
AAGGACGCCCT	3940.38	1.875	123.87	26	11.9441	0.906891	6.95268	4.70044	-0.800032	-2.20115	-0.995447	-0.86544
CGATGGATCCT	5027.64	5.5	161.125	25.9622	12.2957	2.45943	7.33204	4.69834	-0.616157	-1.50035	-0.595957	-0.866871
GAATGGATCCC	5824.27	12.875	180.592	25.941	12.5079	3.6865	7.49659	4.69716	-0.505169	-0.946467	-0.422671	-0.867677
GAGTGTGCCCT	4477	4.125	232.714	25.9127	12.1283	2.04439	7.86241	4.69559	-0.703688	-1.6877	-0.0374286	-0.86875
CGAATCATCCC	7136.24	12.5	185	25.8913	12.8009	3.64386	7.53138	4.6944	-0.351872	-0.965716	-0.386031	-0.869565
CGATGTCTCCT	4286.64	6.875	172.738	25.8858	12.0656	2.78136	7.43244	4.69409	-0.736476	-1.35504	-0.490226	-0.869773
CAATAAGTCCT	6372	6.5	295.385	25.875	12.6375	2.70044	8.20645	4.69349	-0.437347	-1.39156	0.324869	-0.870185
CAATACATCCC	5724.62	15.25	227.5	25.875	12.483	3.93074	7.82972	4.69349	-0.518191	-0.836221	-0.0718547	-0.870185
CGAGTGACCCT	5527.06	7.16433	107.691	25.875	12.4323	2.84083	6.75075	4.69349	-0.544694	-1.32819	-1.2081	-0.870185
GGATGCATCCC	6383.75	12.75	213.541	25.8563	12.6402	3.67243	7.73837	4.69244	-0.435957	-0.95282	-0.168057	-0.870896
GAAGAAGCCCT	4801.31	4.375	124.5	25.8499	12.2292	2.12928	6.96	4.69209	-0.650915	-1.64938	-0.987738	-0.87114
GAGTGGATCCT	4727.7	10	175.495	25.75	12.2069	3.32193	7.45529	4.6865	-0.662574	-1.11103	-0.466162	-0.874952
CAAAGCGTCCT	5328.12	5.875	156.636	25.75	12.3794	2.55459	7.29127	4.6865	-0.572354	-1.4574	-0.638883	-0.874952
CGGAGAGTCCT	5195.36	8.75	461.395	25.6808	12.343	3.12928	8.84986	4.68262	-0.591395	-1.19799	1.00243	-0.877603
AGATGAATCCT	5546.89	7.25	149.875	25.6583	12.4375	2.85798	7.22762	4.68136	-0.541991	-1.32045	-0.70592	-0.878463
AAGAAGGTCCT	6728.84	6.375	236	25.625	12.7161	2.67243	7.88264	4.67948	-0.39623	-1.40421	-0.0161255	-0.879743
CGAGGCTTCCT	3801.5	1.25	124	25.625	11.8924	0.321928	6.9542	4.67948	-0.827107	-2.4652	-0.993852	-0.879743
AGAGAACTCCT	4534.44	7.625	166.969	25.583	12.1467	2.93074	7.38344	4.67711	-0.694069	-1.28761	-0.541827	-0.881358
CGAGACGTCCT	4323.75	7.125	143.875	25.549	12.0781	2.83289	7.16867	4.6752	-0.72997	-1.33178	-0.767992	-0.882667
AAGTTGATCCC	5138.5	15.7661	156.537	25.4471	12.3271	3.97876	7.29036	4.66943	-0.599699	-0.814546	-0.639842	-0.886603
AGAGGCCTCCT	4022.12	2.875	167.25	25.375	11.9737	1.52356	7.38586	4.66534	-0.784537	-1.92279	-0.539274	-0.889395
GAAGGAGTCCT	4818.88	5.125	197.351	25.3184	12.2345	2.35755	7.62462	4.66212	-0.648159	-1.54634	-0.287842	-0.891592
CAGAGTATCCT	4799.12	3.5	166.312	25.2974	12.2286	1.80735	7.37775	4.66092	-0.651259	-1.79469	-0.547814	-0.892412
AAGAGGTTCCT	6164.88	3.5	240.617	25.25	12.5899	1.80735	7.9106	4.65821	-0.462283	-1.79469	0.0133126	-0.894257
AAAAGGATCCT	4480.83	8.25	152.144	25.2142	12.1296	3.04439	7.24929	4.65617	-0.703043	-1.23631	-0.683094	-0.895653
AGATGCGCCCT	5113.24	9.75	158.5	25.1959	12.32	3.2854	7.30834	4.65512	-0.603417	-1.12752	-0.620912	-0.896367
GAAATCCTCCT	5045.64	12.5847	225.63	25.1437	12.3008	3.6536	7.81781	4.65212	-0.61346	-0.961319	-0.0843962	-0.898412
AAGTTGTTCCT	6366.71	8.875	222.375	25.125	12.6363	3.14975	7.79685	4.65105	-0.437974	-1.18875	-0.106471	-0.899143
AAGTGTGTCCT	5345.83	10.125	227.792	25.0229	12.3842	3.33985	7.83157	4.64517	-0.569851	-1.10294	-0.069907	-0.903153
AAGTGTATCCC	6882.5	18.25	228.625	25	12.7487	4.18982	7.83684	4.64386	-0.379192	-0.719272	-0.0643603	-0.904053
GAAGATTTCCT	5763.5	18.375	314.625	24.9923	12.4927	4.19967	8.29749	4.64341	-0.513084	-0.714827	0.42074	-0.904355
AGAATGTTCCT	5933.5	5.75	244.392	24.875	12.5347	2.52356	7.93305	4.63662	-0.491149	-1.47141	0.0369583	-0.908988
GAGTTTCTCCT	5517.38	5.625	192.782	24.875	12.4298	2.49185	7.59083	4.63662	-0.546017	-1.48572	-0.323428	-0.908988
CAGTTACTCCT	4812.56	8.48222	176.998	24.8275	12.2326	3.08444	7.46759	4.63386	-0.64915	-1.21823	-0.453208	-0.910871
CAGATCGTCCT	6094.38	8.5	223.808	24.7989	12.5733	3.08746	7.80612	4.63221	-0.470961	-1.21687	-0.0967116	-0.912003
AAATGAGTCCT	5123.35	11.125	217.296	24.75	12.3229	3.47573	7.76351	4.62936	-0.601927	-1.0416	-0.141577	-0.913948
GAGTGCGTCCT	5267.74	7.125	183.875	24.75	12.363	2.83289	7.52258	4.62936	-0.580956	-1.33178	-0.395298	-0.913948
GAATGCCTCCT	4552.5	7.875	229.618	24.6093	12.1524	2.97728	7.84309	4.62113	-0.691069	-1.2666	-0.0577758	-0.919562
GAGATGATCCT	4515.84	5.5	134	24.4736	12.1408	2.45943	7.06609	4.61316	-0.69717	-1.50035	-0.87602	-0.925003
CGAATCGCCCT	5116	6.28288	169.375	24.4419	12.3208	2.65143	7.40408	4.61128	-0.603011	-1.41369	-0.520092	-0.926281
CAGTAAATCCT	5105	8.27214	178.375	24.4361	12.3177	3.04826	7.47877	4.61094	-0.604635	-1.23456	-0.441435	-0.926515
CGGAAGCTCCT	4198.62	2.75	220.36	24.375	12.0357	1.45943	7.78372	4.60733	-0.75213	-1.95174	-0.120299	-0.928978
GAGTAATTCCT	5674.47	11.7816	314.408	24.3694	12.4703	3.55846	8.29649	4.607	-0.524832	-1.00426	0.419691	-0.929206
CAAAGGCTCCT	4023.23	6.875	123.625	24.3391	11.9741	2.78136	6.94983	4.60521	-0.784329	-1.35504	-0.998453	-0.930428
CGGTTGCTCCT	4581.38	5.5	188.586	24.2773	12.1616	2.45943	7.55908	4.60154	-0.686298	-1.50035	-0.356862	-0.932932
CAGATGTTCCT	5231	2.5	207.989	24.2664	12.3529	1.32193	7.70037	4.60089	-0.586236	-2.01381	-0.208077	-0.933375
CGGAGCGCCCT	4495.14	3.25	163.185	24.1767	12.1342	1.70044	7.35036	4.59554	-0.700636	-1.84295	-0.576658	-0.937022
CAGAAGATCCT	4130.13	2	120.729	24.1367	12.012	1	6.91563	4.59316	-0.764542	-2.15912	-1.03447	-0.938649
GAAAATATCCT	5639	9.16769	223.605	23.9536	12.4612	3.19656	7.80481	4.58217	-0.529563	-1.16762	-0.098088	-0.946149
GAGGAGCTCCT	4045.25	3.43883	164.35	23.894	11.982	1.78192	7.36063	4.57858	-0.780211	-1.80618	-0.565849	-0.948598
AAGTGCCTCCC	5904.85	8.625	230.091	23.75	12.5277	3.10852	7.84606	4.56986	-0.494801	-1.20736	-0.0546525	-0.954551
CAGTGCATCCT	4470	2.125	174.503	23.698	12.1261	1.08746	7.44711	4.56669	-0.704869	-2.11964	-0.474774	-0.956709
CAAATGGTCCT	6016.19	7.125	234.905	23.6861	12.5546	2.83289	7.87593	4.56597	-0.480706	-1.33178	-0.0231921	-0.957203
AGATATCTCCT	4980.22	8.25	170.592	23.625	12.282	3.04439	7.4144	4.56224	-0.623308	-1.23631	-0.509218	-0.959746
GAGAGACTCCT	3978.57	2.04813	176.819	23.5741	11.958	1.0343	7.46613	4.55913	-0.792754	-2.14364	-0.454748	-0.961869
CGATAGCTCCT	3964.08	4.5	159.765	23.5036	11.9528	2.16993	7.31981	4.55481	-0.795505	-1.63103	-0.608837	-0.964818
CAGTGTTTCCT	5710.5	21.375	333.702	23.5	12.4794	4.41785	8.38242	4.55459	-0.520056	-0.616343	0.510174	-0.964969
AAGGATATCCT	5506.01	11.125	219.75	23.5	12.4268	3.47573	7.77972	4.55459	-0.547573	-1.0416	-0.124512	-0.964969
AAATGTATCCT	4736.5	7.5	201.25	23.5	12.2096	2.90689	7.65284	4.55459	-0.66117	-1.29837	-0.258121	-0.964969
GGATTCATCCT	3853.89	1.625	147.852	23.5	11.9121	0.70044	7.20801	4.55459	-0.816778	-2.29434	-0.726567	-0.964969
CAGATAGCCCT	5534.25	11.5	163.375	23.4015	12.4342	3.52356	7.35204	4.54853	-0.543712	-1.02002	-0.57489	-0.969106
CAGTTGACCCT	5610.88	13.375	183.568	23.375	12.454	3.74147	7.52017	4.54689	-0.533336	-0.921656	-0.397838	-0.97022
GGAGACGCCCT	4384	4.75	127.264	23.3579	12.098	2.24793	6.99169	4.54584	-0.719528	-1.59582	-0.954373	-0.970939
AAATTGCTCCT	5122.5	4.625	189.5	23.2575	12.3226	2.20945	7.56605	4.53963	-0.602053	-1.61319	-0.349518	-0.975179
AGAATAATCCT	5198	8.17145	164.161	23.25	12.3437	3.03059	7.35897	4.53916	-0.591012	-1.24254	-0.567593	-0.975499
AGATAGATCCT	4403	3.125	139.025	23.25	12.1043	1.64386	7.1192	4.53916	-0.716265	-1.86849	-0.820086	-0.975499
GAATTGTTCCT	5890.12	6.625	248.387	23.1689	12.5241	2.72792	7.95645	4.53412	-0.496685	-1.37916	0.0615949	-0.978939
GAGTACACCCT	5322.5	13.9876	218.125	23.125	12.3779	3.80608	7.76901	4.53138	-0.573151	-0.892492	-0.135788	-0.980806
CAGTACGCCCT	4634.69	3.5	194.331	23.0998	12.1783	1.80735	7.60237	4.52981	-0.677567	-1.79469	-0.31127	-0.981881
CGGATCTTCCT	4551.88	4.25911	320.686	23	12.1522	2.09055	8.32502	4.52356	-0.691172	-1.66686	0.44973	-0.986142
GAGAGCGCCCT	4734.5	2.93739	135.656	23	12.209	1.55454	7.08381	4.52356	-0.661489	-1.90881	-0.857359	-0.986142
GGAAGCTTCCT	5010.96	11.125	408.579	22.8295	12.2909	3.47573	8.67447	4.51283	-0.618665	-1.0416	0.81773	-0.993469
GGGTTGGTCCT	6093	4.875	215.874	22.7591	12.5729	2.2854	7.75405	4.50837	-0.471132	-1.57891	-0.151546	-0.996508
CAATTTATCCT	5373.5	19.5	232.617	22.75	12.3916	4.2854	7.86181	4.50779	-0.565955	-0.676129	-0.0380631	-0.996902
CAAGAGATCCT	5061.01	2.875	196.403	22.6289	12.3052	1.52356	7.61767	4.5001	-0.611166	-1.92279	-0.295159	-1.00215
CGAGTGCTCCT	4001.38	2.125	126.597	22.625	11.9663	1.08746	6.9841	4.49985	-0.78844	-2.11964	-0.962358	-1.00233
GGATGCGTCCT	4712.38	9.16199	239.129	22.5749	12.2022	3.19566	7.90165	4.49665	-0.665024	-1.16803	0.00388632	-1.00451
GGATGATTCCT	4817.62	7.21006	253.399	22.5	12.2341	2.85001	7.98527	4.49185	-0.648355	-1.32405	0.0919445	-1.00778
AAGAGCATCCT	4192	3.75	150.22	22.4887	12.0334	1.90689	7.23093	4.49113	-0.753321	-1.74976	-0.702429	-1.00828
GAATACATCCT	4636.5	12.875	194.125	22.4786	12.1788	3.6865	7.60084	4.49048	-0.677272	-0.946467	-0.312884	-1.00872
GAATAGGTCCT	6815	8.125	174.928	22.4232	12.7345	3.02237	7.45061	4.48692	-0.386629	-1.24625	-0.471086	-1.01114
AGATGGTTCCT	5103.88	1.625	216.375	22.375	12.3174	0.70044	7.75739	4.48382	-0.604801	-2.29434	-0.148027	-1.01326
CAAGTGGCCCT	4678.99	4	116.25	22.375	12.192	2	6.86109	4.48382	-0.670389	-1.70774	-1.0919	-1.01326
CAATTCCTCCT	4776.5	10.875	249	22.125	12.2217	3.44294	7.96	4.46761	-0.654825	-1.05641	0.0653394	-1.02433
CAATACTTCCT	5402.2	10.25	220.632	22.125	12.3993	3.35755	7.7855	4.46761	-0.561936	-1.09495	-0.11843	-1.02433
GGAAGACTCCT	4056.25	3.125	220.375	22.125	11.9859	1.64386	7.78382	4.46761	-0.778162	-1.86849	-0.120197	-1.02433
GGAGTCGTCCT	5261.21	7.75	218.128	22.125	12.3612	2.9542	7.76903	4.46761	-0.581892	-1.27702	-0.135768	-1.02433
GAAAGAATCCT	5127.87	8.875	155.103	22.125	12.3241	3.14975	7.27708	4.46761	-0.601262	-1.18875	-0.653828	-1.02433
CGGATAATCCT	4750.75	7.375	339.394	22.0252	12.2139	2.88264	8.40682	4.46109	-0.658904	-1.30932	0.535872	-1.02878
CAGAGTGCCCT	4941.75	9.75099	155.5	22	12.2708	3.28555	7.28077	4.45943	-0.62916	-1.12745	-0.649944	-1.0299
CGAGTTATCCT	4891	8.25	174.379	21.875	12.2559	3.04439	7.44609	4.45121	-0.636949	-1.23631	-0.475855	-1.03551
AGAAGATTCCT	5366.88	10.125	247.308	21.75	12.3899	3.33985	7.95016	4.44294	-0.566886	-1.10294	0.0549799	-1.04116
GGAGATATCCT	4480.77	8.375	173.735	21.375	12.1295	3.06609	7.44075	4.41785	-0.703053	-1.22651	-0.481476	-1.05828
AAAAGCCTCCT	4375.78	7.75	115.06	21.25	12.0953	2.9542	6.84624	4.40939	-0.720945	-1.27702	-1.10754	-1.06405
GAAGGCATCCT	3680.75	7	136.5	21.125	11.8458	2.80735	7.09276	4.40088	-0.851465	-1.3433	-0.847937	-1.06986
CGAAGCATCCT	4073.5	0.25	119.625	21.1055	11.9921	-2	6.90238	4.39954	-0.77496	-3.51329	-1.04842	-1.07077
GAAGACCTCCT	3652.25	0	155.625	21.0782	11.8346	0	7.28193	4.39768	-0.85733	-2.61051	-0.648723	-1.07204
CAGAACCTCCT	3988.75	7.41013	154.708	21	11.9617	2.8895	7.27341	4.39232	-0.790825	-1.30623	-0.657698	-1.0757
AGAGAGGTCCT	7060.38	4.875	313	20.875	12.7855	2.2854	8.29002	4.3837	-0.359938	-1.57891	0.412873	-1.08158
GGATGGCTCCT	4377.44	5.40511	181.583	20.875	12.0959	2.43432	7.50448	4.3837	-0.720657	-1.51169	-0.414359	-1.08158
CAGTAGCTCCT	3910.62	2.625	175.242	20.7289	11.9332	1.39232	7.45321	4.37357	-0.805751	-1.98204	-0.468355	-1.08849
CAATGACTCCT	4546.1	11.4655	190.231	20.6842	12.1504	3.51923	7.57161	4.37046	-0.692131	-1.02197	-0.343672	-1.09062
AGAAGCATCCC	5090.38	6.375	185.497	20.5	12.3136	2.67243	7.53525	4.35755	-0.6068	-1.40421	-0.381957	-1.09943
AGAGTAGCCCT	4328.5	9.25	148.375	20.5	12.0797	3.20945	7.2131	4.35755	-0.729142	-1.1618	-0.721202	-1.09943
AAGTGAACCCT	4834.12	10.25	155.846	20.3627	12.239	3.35755	7.28397	4.34785	-0.645775	-1.09495	-0.64657	-1.10605
CGAATGATCCT	4748	2.875	140.243	20.25	12.2131	1.52356	7.13179	4.33985	-0.65934	-1.92279	-0.806832	-1.11151
CAAGACGCCCT	4239	2.5	139.767	20	12.0495	1.32193	7.12688	4.32193	-0.744908	-2.01381	-0.812006	-1.12374
GAGATAGTCCT	5312.25	16.3551	205.217	19.75	12.3751	4.03167	7.681	4.30378	-0.574606	-0.790663	-0.228467	-1.13612
AGAGTCATCCT	4826	0	156.384	19.25	12.2366	0	7.28895	4.26679	-0.647045	-2.61051	-0.64133	-1.16137
AGGATTGTCCT	5552.12	5.5	282.276	19.2329	12.4388	2.45943	8.14096	4.2655	-0.541279	-1.50035	0.255903	-1.16224
GAAGGTCTCCT	4558.38	1.04539	167.935	19.1868	12.1543	0.0640461	7.39176	4.26204	-0.690096	-2.5816	-0.533061	-1.1646
GAGTATATCCT	5288.86	10.875	200.444	19.1272	12.3687	3.44294	7.64705	4.25755	-0.577936	-1.05641	-0.264221	-1.16767
GGAAAGATCCT	4654.75	8.125	225.75	19	12.1845	3.02237	7.81858	4.24793	-0.674308	-1.24625	-0.0835865	-1.17424
GAAGTTGTCCT	5131	11	218.096	18.5	12.325	3.45943	7.76882	4.20945	-0.600801	-1.04896	-0.13599	-1.20049
GAGGTTGCCCT	4476.88	5.48735	206.28	18.5	12.1283	2.45611	7.68846	4.20945	-0.703709	-1.50185	-0.220615	-1.20049
AGGTTCGCCCT	4345.18	7.76711	156	18.5	12.0852	2.95738	7.2854	4.20945	-0.726241	-1.27559	-0.645066	-1.20049
AAAGTGATCCT	4544.21	3.5	137.872	18.3873	12.1498	1.80735	7.10719	4.20064	-0.692444	-1.79469	-0.832738	-1.2065
CAAGATCTCCT	4246.38	6.875	170.725	18.375	12.052	2.78136	7.41553	4.19967	-0.743596	-1.35504	-0.508031	-1.20716
AAGGGCGTCCT	5067.38	7.75567	112.549	17.2946	12.307	2.95525	6.81441	4.11225	-0.610217	-1.27654	-1.14106	-1.26682
